# Supplementary material for: (E)-Methyl 2-chloro-4-dicyclo­hexyl­amino-4-oxobut-2-enoate
Source: Acta Crystallogr Sect E Struct Rep Online. 2011 Jul 16;67(Pt 8):o2051. doi: 10.1107/S1600536811027760 (PMC3213498; doi:10.1107/S1600536811027760)
Supplement: Supplementary file 1 [file e-67-o2051-sup1.cif]

##############################################################################
#                                                                            #
# This CIF contains the data in a paper accepted for publication in          #
# Acta Crystallographica Section E. It conforms to the requirements of       #
# Notes for Authors for Acta Crystallographica Section E, and has been       #
# peer reviewed under the auspices of the IUCr Commission on Journals.       #
#                                                                            #
# Full details of the Crystallographic Information File format               #
# are given in the paper "The Crystallographic Information File (CIF):       #
# a New Standard Archive File for Crystallography" by S. R. Hall, F. H.      #
# Allen and I. D. Brown [Acta Cryst. (1991), A47, 655-685].                  #
#                                                                            #
# The current version of the core CIF dictionary is obtainable from          #
# ftp://ftp.iucr.org/pub/cif_core.dic.                                       #
#                                                                            #
# Software is freely available for graphical display of the structure(s)     #
# in this CIF. For information consult the CIF software page                 #
# http://www.iucr.org/resources/cif/software.                                #
#                                                                            #
# This file may be used for bona fide research purposes within the           #
# scientific community so long as proper attribution is given to the journal # 
# article from which it was obtained.                                        #
#                                                                            #
##############################################################################
data_global
_audit_creation_method     SHELXL-97
_journal_date_recd_electronic     2011-05-11
_journal_date_accepted     2011-07-11
_journal_name_full     'Acta Crystallographica, Section E'
_journal_year     2011
_journal_volume     67
_journal_issue      8
_journal_page_first     o2051
_journal_page_last     o2051
_journal_paper_category     QO
_journal_coeditor_code     LX2191
_publ_contact_author_name     'Zhao-Yang, Wang'
_publ_contact_author_address
;
School of Chemistry and Environment
South China Normal University
Guangzhou 510006
People's Republic of China
;
_publ_contact_author_email     'wangwangzhaoyang@tom.com'
_publ_contact_author_fax     '86 20 39310187'
_publ_contact_author_phone     '86 20 39310258'
_publ_section_title
;
(<i>E</i>)-Methyl 2-chloro-4-dicyclohexylamino-4-oxobut-2-enoate
;
loop_
    _publ_author_name
    _publ_author_footnote
    _publ_author_address
    'Cai-Mei Liu' .
;
School of Chemistry and Environment
South China Normal University
Guangzhou 510006
People's Republic of China
;
    'Fu-Ling Xue' .
;
School of Chemistry and Environment
South China Normal University
Guangzhou 510006
People's Republic of China
;
    'Jian-Hua Fu' .
;
School of Chemistry and Environment
South China Normal University
Guangzhou 510006
People's Republic of China
;
    'Zhao-Yang Wang' .
;
School of Chemistry and Environment
South China Normal University
Guangzhou 510006
People's Republic of China
;
data_I
_audit_creation_method     SHELXL-97
_chemical_name_systematic
;
(<i>E</i>)-Methyl 2-chloro-4-dicyclohexylamino-4-oxobut-2-enoate
;
_chemical_name_common     ?
_chemical_formula_moiety     'C17 H26 Cl N O3'
_chemical_formula_sum     'C17 H26 Cl N O3'
_chemical_formula_iupac     'C17 H26 Cl N O3'
_chemical_formula_weight     327.84
_chemical_melting_point     ?
_symmetry_cell_setting     monoclinic
_symmetry_space_group_name_H-M     'P 21/c'
_symmetry_space_group_name_Hall     '-P 2ybc'
loop_
    _symmetry_equiv_pos_as_xyz
    'x, y, z'
    '-x, y+1/2, -z+1/2'
    '-x, -y, -z'
    'x, -y-1/2, z-1/2'
_cell_length_a     8.8291(19)
_cell_length_b     10.533(2)
_cell_length_c     19.139(4)
_cell_angle_alpha     90.00
_cell_angle_beta     92.955(3)
_cell_angle_gamma     90.00
_cell_volume     1777.5(6)
_cell_formula_units_Z     4
_cell_measurement_reflns_used     2253
_cell_measurement_theta_min     2.21
_cell_measurement_theta_max     23.52
_cell_measurement_temperature     298(2)
_exptl_crystal_description     block
_exptl_crystal_colour     colourless
_exptl_crystal_size_max     0.32
_exptl_crystal_size_mid     0.22
_exptl_crystal_size_min     0.20
_exptl_crystal_density_diffrn     1.225
_exptl_crystal_density_meas     ?
_exptl_crystal_density_method     'not measured'
_exptl_crystal_F_000     704
_exptl_absorpt_coefficient_mu     0.227
_exptl_absorpt_correction_type     multi-scan
_exptl_absorpt_process_details     '(SADABS; Sheldrick, 1996)'
_exptl_absorpt_correction_T_min     0.9310
_exptl_absorpt_correction_T_max     0.9561
_exptl_special_details
;
Data for (I): ^1^H NMR  (400 MHz, CDCl~3~, TMS):
1.073-1.564 (12H, <i>m</i>, 6CH~2~),
1.681-2.436 (8H, <i>m</i>, 4CH~2~),
2.973-3.124 (1H, <i>m</i>, CH),
3.350-3.417 (1H, <i>m</i>, CH),
3.813 (3H, <i>s</i>, CH~3~),
ESI-MS, <i>m</i>/<i>z</i> (%):
Calcd for C~17~H~27~ClNO~3~^+^([M+H]^+^): 328.16(100.0),
330.16(32.6), found: 328.39(15.0), 330.43(5.0).
;
_diffrn_ambient_temperature     298(2)
_diffrn_radiation_type     MoK\a
_diffrn_radiation_wavelength     0.71073
_diffrn_radiation_source     'fine-focus sealed tube'
_diffrn_radiation_monochromator     graphite
_diffrn_measurement_device_type     'Bruker APEXII area-detector'
_diffrn_measurement_method     '\f and \w'
_diffrn_detector_area_resol_mean     10.0
_diffrn_reflns_number     8635
_diffrn_reflns_av_R_equivalents     0.0509
_diffrn_reflns_av_sigmaI/netI     0.0832
_diffrn_reflns_theta_min     2.13
_diffrn_reflns_theta_max     26.99
_diffrn_reflns_theta_full     26.99
_diffrn_measured_fraction_theta_max     0.973
_diffrn_measured_fraction_theta_full     0.973
_diffrn_reflns_limit_h_min     -4
_diffrn_reflns_limit_h_max     11
_diffrn_reflns_limit_k_min     -13
_diffrn_reflns_limit_k_max     12
_diffrn_reflns_limit_l_min     -24
_diffrn_reflns_limit_l_max     24
_diffrn_standards_number     0
_diffrn_standards_interval_count     ?
_diffrn_standards_interval_time     ?
_diffrn_standards_decay_%     ?
_refine_special_details
;
 Refinement of F^2^ against ALL reflections.  The weighted R-factor wR and
 goodness of fit S are based on F^2^, conventional R-factors R are based
 on F, with F set to zero for negative F^2^. The threshold expression of
 F^2^ > 2sigma(F^2^) is used only for calculating R-factors(gt) etc. and is
 not relevant to the choice of reflections for refinement.  R-factors based
 on F^2^ are statistically about twice as large as those based on F, and R-
 factors based on ALL data will be even larger.
;
_reflns_number_total     3886
_reflns_number_gt     2457
_reflns_threshold_expression     I>2\s(I)
_refine_ls_structure_factor_coef     Fsqd
_refine_ls_matrix_type     full
_refine_ls_R_factor_all     0.0804
_refine_ls_R_factor_gt     0.0531
_refine_ls_wR_factor_gt     0.1411
_refine_ls_wR_factor_ref     0.1601
_refine_ls_goodness_of_fit_ref     1.016
_refine_ls_restrained_S_all     1.016
_refine_ls_number_reflns     3886
_refine_ls_number_parameters     201
_refine_ls_number_restraints     0
_refine_ls_hydrogen_treatment     constr
_refine_ls_weighting_scheme     calc
_refine_ls_weighting_details
         'calc w=1/[\s^2^(Fo^2^)+(0.0700P)^2^+0.0000P] where P=(Fo^2^+2Fc^2^)/3'
_atom_sites_solution_hydrogens     difmap
_atom_sites_solution_primary     direct
_atom_sites_solution_secondary     difmap
_refine_ls_shift/su_max     0.001
_refine_ls_shift/su_mean     0.000
_refine_diff_density_max     0.235
_refine_diff_density_min     -0.283
_refine_ls_extinction_method     'SHELXL97 (Sheldrick, 2008)'
_refine_ls_extinction_coef     0.015(3)
_refine_ls_extinction_expression
                                  'Fc^*^=kFc[1+0.001xFc^2^\l^3^/sin(2\q)]^-1/4^'
loop_
    _atom_type_symbol
    _atom_type_description
    _atom_type_scat_dispersion_real
    _atom_type_scat_dispersion_imag
    _atom_type_scat_source
    'C' 'C' 0.0033 0.0016
                         'International Tables Vol C Tables 4.2.6.8 and 6.1.1.4'
    'H' 'H' 0.0000 0.0000
                         'International Tables Vol C Tables 4.2.6.8 and 6.1.1.4'
    'N' 'N' 0.0061 0.0033
                         'International Tables Vol C Tables 4.2.6.8 and 6.1.1.4'
    'O' 'O' 0.0106 0.0060
                         'International Tables Vol C Tables 4.2.6.8 and 6.1.1.4'
    'Cl' 'Cl' 0.1484 0.1585
                         'International Tables Vol C Tables 4.2.6.8 and 6.1.1.4'
_computing_data_collection     'APEX2 (Bruker, 2008)'
_computing_cell_refinement     'SAINT (Bruker, 2008)'
_computing_data_reduction     'SAINT (Bruker, 2008)'
_computing_structure_solution     'SHELXS97 (Sheldrick, 2008)'
_computing_structure_refinement     'SHELXL97 (Sheldrick, 2008)'
_computing_molecular_graphics     'ORTEP-3 for Windows (Farrugia, 1997)'
_computing_publication_material     'SHELXL97 (Sheldrick, 2008)'
loop_
    _atom_site_type_symbol
    _atom_site_label
    _atom_site_fract_x
    _atom_site_fract_y
    _atom_site_fract_z
    _atom_site_U_iso_or_equiv
    _atom_site_adp_type
    _atom_site_calc_flag
    _atom_site_refinement_flags
    _atom_site_occupancy
    _atom_site_symmetry_multiplicity
    _atom_site_disorder_assembly
    _atom_site_disorder_group
    Cl Cl1 1.02330(7) 0.47301(6) 0.29004(3) 0.0574(2) Uani d . 1 2 . .
    N N1 0.7284(2) 0.73071(19) 0.10932(8) 0.0427(5) Uani d . 1 2 . .
    C C1 0.6049(2) 0.7104(2) 0.15716(10) 0.0452(6) Uani d . 1 2 . .
    H H1 0.6483 0.6628 0.1974 0.054 Uiso calc R 1 2 . .
    C C6 0.4768(3) 0.6305(3) 0.12475(14) 0.0623(7) Uani d . 1 2 . .
    H H6A 0.4338 0.6728 0.0833 0.075 Uiso calc R 1 2 . .
    H H6B 0.5167 0.5492 0.1105 0.075 Uiso calc R 1 2 . .
    C C3 0.4221(3) 0.8114(3) 0.23589(14) 0.0711(8) Uani d . 1 2 . .
    H H3A 0.4656 0.7696 0.2774 0.085 Uiso calc R 1 2 . .
    H H3B 0.3815 0.8924 0.2501 0.085 Uiso calc R 1 2 . .
    C C2 0.5460(3) 0.8343(3) 0.18519(12) 0.0588(7) Uani d . 1 2 . .
    H H2A 0.5062 0.8861 0.1465 0.071 Uiso calc R 1 2 . .
    H H2B 0.6288 0.8804 0.2088 0.071 Uiso calc R 1 2 . .
    C C4 0.2953(3) 0.7311(3) 0.20438(14) 0.0662(8) Uani d . 1 2 . .
    H H4A 0.2238 0.7126 0.2398 0.079 Uiso calc R 1 2 . .
    H H4B 0.2421 0.7781 0.1671 0.079 Uiso calc R 1 2 . .
    C C5 0.3537(3) 0.6090(3) 0.17577(18) 0.0805(9) Uani d . 1 2 . .
    H H5A 0.2704 0.5633 0.1523 0.097 Uiso calc R 1 2 . .
    H H5B 0.3937 0.5568 0.2142 0.097 Uiso calc R 1 2 . .
    C C9 0.9064(2) 0.6357(2) 0.19601(10) 0.0407(5) Uani d . 1 2 . .
    H H9 0.9020 0.6907 0.2338 0.049 Uiso calc R 1 2 . .
    C C10 0.9445(2) 0.5170(2) 0.20899(10) 0.0414(5) Uani d . 1 2 . .
    C C8 0.8696(2) 0.6886(2) 0.12389(10) 0.0431(5) Uani d . 1 2 . .
    C C7 0.6909(3) 0.7947(2) 0.04169(10) 0.0469(6) Uani d . 1 2 . .
    H H7 0.5843 0.8202 0.0426 0.056 Uiso calc R 1 2 . .
    C C11 0.9352(3) 0.4105(2) 0.15775(11) 0.0519(6) Uani d . 1 2 . .
    C C12 0.7807(3) 0.9153(3) 0.03266(13) 0.0625(7) Uani d . 1 2 . .
    H H12A 0.8878 0.8952 0.0320 0.075 Uiso calc R 1 2 . .
    H H12B 0.7662 0.9716 0.0718 0.075 Uiso calc R 1 2 . .
    C C16 0.7013(3) 0.7045(3) -0.02024(11) 0.0617(7) Uani d . 1 2 . .
    H H16A 0.6369 0.6312 -0.0140 0.074 Uiso calc R 1 2 . .
    H H16B 0.8049 0.6752 -0.0233 0.074 Uiso calc R 1 2 . .
    C C13 0.7293(4) 0.9818(3) -0.03560(14) 0.0788(10) Uani d . 1 2 . .
    H H13A 0.6254 1.0104 -0.0327 0.095 Uiso calc R 1 2 . .
    H H13B 0.7924 1.0557 -0.0423 0.095 Uiso calc R 1 2 . .
    C C15 0.6504(4) 0.7749(4) -0.08734(13) 0.0845(11) Uani d . 1 2 . .
    H H15A 0.6612 0.7190 -0.1271 0.101 Uiso calc R 1 2 . .
    H H15B 0.5439 0.7967 -0.0855 0.101 Uiso calc R 1 2 . .
    C C14 0.7399(4) 0.8930(4) -0.09763(14) 0.0881(12) Uani d . 1 2 . .
    H H14A 0.7018 0.9357 -0.1399 0.106 Uiso calc R 1 2 . .
    H H14B 0.8452 0.8710 -0.1033 0.106 Uiso calc R 1 2 . .
    O O1 0.97348(18) 0.69654(19) 0.08431(8) 0.0573(5) Uani d . 1 2 . .
    O O3 0.8279(2) 0.43037(19) 0.10887(9) 0.0648(5) Uani d . 1 2 . .
    O O2 1.0144(3) 0.3193(2) 0.16138(10) 0.0985(9) Uani d . 1 2 . .
    C C17 0.8142(4) 0.3387(4) 0.05276(16) 0.0938(11) Uani d . 1 2 . .
    H H17A 0.8939 0.3520 0.0213 0.141 Uiso calc R 1 2 . .
    H H17B 0.7177 0.3487 0.0279 0.141 Uiso calc R 1 2 . .
    H H17C 0.8218 0.2545 0.0718 0.141 Uiso calc R 1 2 . .
loop_
    _atom_site_aniso_label
    _atom_site_aniso_U_11
    _atom_site_aniso_U_22
    _atom_site_aniso_U_33
    _atom_site_aniso_U_12
    _atom_site_aniso_U_13
    _atom_site_aniso_U_23
    Cl1 0.0631(4) 0.0582(4) 0.0499(3) 0.0121(3) -0.0066(3) 0.0093(2)
    N1 0.0360(10) 0.0521(12) 0.0399(9) 0.0072(8) 0.0010(7) 0.0075(7)
    C1 0.0338(11) 0.0604(16) 0.0417(11) 0.0065(10) 0.0025(8) 0.0121(10)
    C6 0.0532(15) 0.0544(18) 0.0806(17) -0.0074(12) 0.0148(13) -0.0088(13)
    C3 0.0494(15) 0.105(3) 0.0594(14) -0.0008(15) 0.0108(12) -0.0137(15)
    C2 0.0438(13) 0.0717(19) 0.0617(14) -0.0059(12) 0.0110(11) -0.0175(12)
    C4 0.0413(14) 0.084(2) 0.0744(17) 0.0032(13) 0.0129(12) 0.0066(14)
    C5 0.0538(17) 0.071(2) 0.118(2) -0.0079(15) 0.0236(16) 0.0114(17)
    C9 0.0358(11) 0.0439(14) 0.0422(10) 0.0024(9) -0.0014(8) -0.0004(9)
    C10 0.0362(11) 0.0462(14) 0.0417(10) 0.0056(9) 0.0023(8) 0.0038(9)
    C8 0.0410(12) 0.0448(14) 0.0434(11) 0.0036(10) -0.0004(9) -0.0023(9)
    C7 0.0440(12) 0.0558(15) 0.0408(10) 0.0090(11) 0.0004(9) 0.0082(9)
    C11 0.0612(15) 0.0469(15) 0.0486(12) 0.0088(12) 0.0128(11) 0.0018(10)
    C12 0.0655(17) 0.0614(19) 0.0607(14) 0.0049(14) 0.0044(12) 0.0136(12)
    C16 0.0622(16) 0.078(2) 0.0440(12) 0.0043(14) -0.0025(11) -0.0009(11)
    C13 0.081(2) 0.079(2) 0.0781(19) 0.0246(17) 0.0235(16) 0.0392(16)
    C15 0.080(2) 0.129(3) 0.0432(13) 0.022(2) -0.0034(13) 0.0081(15)
    C14 0.092(2) 0.119(3) 0.0547(15) 0.040(2) 0.0198(15) 0.0367(17)
    O1 0.0416(9) 0.0774(14) 0.0534(9) 0.0111(8) 0.0070(7) 0.0084(8)
    O3 0.0602(11) 0.0674(13) 0.0654(10) 0.0056(9) -0.0101(9) -0.0238(9)
    O2 0.150(2) 0.0773(17) 0.0678(12) 0.0605(16) -0.0023(13) -0.0091(10)
    C17 0.107(3) 0.096(3) 0.0781(19) 0.003(2) -0.0031(18) -0.0433(18)
_geom_special_details
;
 All esds (except the esd in the dihedral angle between two l.s. planes)
 are estimated using the full covariance matrix.  The cell esds are taken
 into account individually in the estimation of esds in distances, angles
 and torsion angles; correlations between esds in cell parameters are only
 used when they are defined by crystal symmetry.  An approximate (isotropic)
 treatment of cell esds is used for estimating esds involving l.s. planes.
;
loop_
    _geom_bond_atom_site_label_1
    _geom_bond_atom_site_label_2
    _geom_bond_site_symmetry_2
    _geom_bond_distance
    _geom_bond_publ_flag
    Cl1 C10 . 1.730(2) ?
    N1 C8 . 1.339(3) ?
    N1 C1 . 1.475(3) ?
    N1 C7 . 1.481(3) ?
    C1 C2 . 1.514(4) ?
    C1 C6 . 1.517(3) ?
    C1 H1 . 0.9800 ?
    C6 C5 . 1.515(3) ?
    C6 H6A . 0.9700 ?
    C6 H6B . 0.9700 ?
    C3 C4 . 1.504(4) ?
    C3 C2 . 1.518(3) ?
    C3 H3A . 0.9700 ?
    C3 H3B . 0.9700 ?
    C2 H2A . 0.9700 ?
    C2 H2B . 0.9700 ?
    C4 C5 . 1.500(4) ?
    C4 H4A . 0.9700 ?
    C4 H4B . 0.9700 ?
    C5 H5A . 0.9700 ?
    C5 H5B . 0.9700 ?
    C9 C10 . 1.315(3) ?
    C9 C8 . 1.508(3) ?
    C9 H9 . 0.9300 ?
    C10 C11 . 1.489(3) ?
    C8 O1 . 1.222(2) ?
    C7 C12 . 1.512(4) ?
    C7 C16 . 1.525(3) ?
    C7 H7 . 0.9800 ?
    C11 O2 . 1.189(3) ?
    C11 O3 . 1.313(3) ?
    C12 C13 . 1.530(3) ?
    C12 H12A . 0.9700 ?
    C12 H12B . 0.9700 ?
    C16 C15 . 1.530(4) ?
    C16 H16A . 0.9700 ?
    C16 H16B . 0.9700 ?
    C13 C14 . 1.518(5) ?
    C13 H13A . 0.9700 ?
    C13 H13B . 0.9700 ?
    C15 C14 . 1.493(5) ?
    C15 H15A . 0.9700 ?
    C15 H15B . 0.9700 ?
    C14 H14A . 0.9700 ?
    C14 H14B . 0.9700 ?
    O3 C17 . 1.444(3) ?
    C17 H17A . 0.9600 ?
    C17 H17B . 0.9600 ?
    C17 H17C . 0.9600 ?
loop_
    _geom_angle_atom_site_label_1
    _geom_angle_atom_site_label_2
    _geom_angle_atom_site_label_3
    _geom_angle_site_symmetry_1
    _geom_angle_site_symmetry_3
    _geom_angle
    _geom_angle_publ_flag
    C8 N1 C1 . . 122.19(17) ?
    C8 N1 C7 . . 119.78(17) ?
    C1 N1 C7 . . 117.97(16) ?
    N1 C1 C2 . . 111.9(2) ?
    N1 C1 C6 . . 112.71(18) ?
    C2 C1 C6 . . 111.2(2) ?
    N1 C1 H1 . . 106.9 ?
    C2 C1 H1 . . 106.9 ?
    C6 C1 H1 . . 106.9 ?
    C5 C6 C1 . . 111.3(2) ?
    C5 C6 H6A . . 109.4 ?
    C1 C6 H6A . . 109.4 ?
    C5 C6 H6B . . 109.4 ?
    C1 C6 H6B . . 109.4 ?
    H6A C6 H6B . . 108.0 ?
    C4 C3 C2 . . 112.3(2) ?
    C4 C3 H3A . . 109.2 ?
    C2 C3 H3A . . 109.2 ?
    C4 C3 H3B . . 109.2 ?
    C2 C3 H3B . . 109.2 ?
    H3A C3 H3B . . 107.9 ?
    C1 C2 C3 . . 111.2(2) ?
    C1 C2 H2A . . 109.4 ?
    C3 C2 H2A . . 109.4 ?
    C1 C2 H2B . . 109.4 ?
    C3 C2 H2B . . 109.4 ?
    H2A C2 H2B . . 108.0 ?
    C5 C4 C3 . . 111.5(2) ?
    C5 C4 H4A . . 109.3 ?
    C3 C4 H4A . . 109.3 ?
    C5 C4 H4B . . 109.3 ?
    C3 C4 H4B . . 109.3 ?
    H4A C4 H4B . . 108.0 ?
    C4 C5 C6 . . 112.2(3) ?
    C4 C5 H5A . . 109.2 ?
    C6 C5 H5A . . 109.2 ?
    C4 C5 H5B . . 109.2 ?
    C6 C5 H5B . . 109.2 ?
    H5A C5 H5B . . 107.9 ?
    C10 C9 C8 . . 124.41(19) ?
    C10 C9 H9 . . 117.8 ?
    C8 C9 H9 . . 117.8 ?
    C9 C10 C11 . . 125.92(19) ?
    C9 C10 Cl1 . . 120.73(17) ?
    C11 C10 Cl1 . . 113.26(17) ?
    O1 C8 N1 . . 124.64(19) ?
    O1 C8 C9 . . 117.33(19) ?
    N1 C8 C9 . . 117.89(18) ?
    N1 C7 C12 . . 112.77(19) ?
    N1 C7 C16 . . 112.1(2) ?
    C12 C7 C16 . . 112.4(2) ?
    N1 C7 H7 . . 106.3 ?
    C12 C7 H7 . . 106.3 ?
    C16 C7 H7 . . 106.3 ?
    O2 C11 O3 . . 124.8(2) ?
    O2 C11 C10 . . 123.9(2) ?
    O3 C11 C10 . . 111.3(2) ?
    C7 C12 C13 . . 110.4(2) ?
    C7 C12 H12A . . 109.6 ?
    C13 C12 H12A . . 109.6 ?
    C7 C12 H12B . . 109.6 ?
    C13 C12 H12B . . 109.6 ?
    H12A C12 H12B . . 108.1 ?
    C7 C16 C15 . . 108.9(2) ?
    C7 C16 H16A . . 109.9 ?
    C15 C16 H16A . . 109.9 ?
    C7 C16 H16B . . 109.9 ?
    C15 C16 H16B . . 109.9 ?
    H16A C16 H16B . . 108.3 ?
    C14 C13 C12 . . 111.0(2) ?
    C14 C13 H13A . . 109.4 ?
    C12 C13 H13A . . 109.4 ?
    C14 C13 H13B . . 109.4 ?
    C12 C13 H13B . . 109.4 ?
    H13A C13 H13B . . 108.0 ?
    C14 C15 C16 . . 112.3(3) ?
    C14 C15 H15A . . 109.1 ?
    C16 C15 H15A . . 109.1 ?
    C14 C15 H15B . . 109.1 ?
    C16 C15 H15B . . 109.1 ?
    H15A C15 H15B . . 107.9 ?
    C15 C14 C13 . . 110.9(2) ?
    C15 C14 H14A . . 109.5 ?
    C13 C14 H14A . . 109.5 ?
    C15 C14 H14B . . 109.5 ?
    C13 C14 H14B . . 109.5 ?
    H14A C14 H14B . . 108.1 ?
    C11 O3 C17 . . 116.9(2) ?
    O3 C17 H17A . . 109.5 ?
    O3 C17 H17B . . 109.5 ?
    H17A C17 H17B . . 109.5 ?
    O3 C17 H17C . . 109.5 ?
    H17A C17 H17C . . 109.5 ?
    H17B C17 H17C . . 109.5 ?
loop_
    _geom_torsion_atom_site_label_1
    _geom_torsion_atom_site_label_2
    _geom_torsion_atom_site_label_3
    _geom_torsion_atom_site_label_4
    _geom_torsion_site_symmetry_1
    _geom_torsion_site_symmetry_2
    _geom_torsion_site_symmetry_3
    _geom_torsion_site_symmetry_4
    _geom_torsion
    _geom_torsion_publ_flag
    C8 N1 C1 C2 . . . . 116.2(2) ?
    C7 N1 C1 C2 . . . . -66.8(3) ?
    C8 N1 C1 C6 . . . . -117.6(2) ?
    C7 N1 C1 C6 . . . . 59.4(3) ?
    N1 C1 C6 C5 . . . . 178.7(2) ?
    C2 C1 C6 C5 . . . . -54.7(3) ?
    N1 C1 C2 C3 . . . . -178.38(19) ?
    C6 C1 C2 C3 . . . . 54.6(3) ?
    C4 C3 C2 C1 . . . . -54.5(3) ?
    C2 C3 C4 C5 . . . . 53.9(4) ?
    C3 C4 C5 C6 . . . . -53.9(3) ?
    C1 C6 C5 C4 . . . . 54.5(3) ?
    C8 C9 C10 C11 . . . . -10.0(4) ?
    C8 C9 C10 Cl1 . . . . 166.08(16) ?
    C1 N1 C8 O1 . . . . 175.6(2) ?
    C7 N1 C8 O1 . . . . -1.4(4) ?
    C1 N1 C8 C9 . . . . -8.9(3) ?
    C7 N1 C8 C9 . . . . 174.2(2) ?
    C10 C9 C8 O1 . . . . -68.4(3) ?
    C10 C9 C8 N1 . . . . 115.7(3) ?
    C8 N1 C7 C12 . . . . -61.9(3) ?
    C1 N1 C7 C12 . . . . 121.0(2) ?
    C8 N1 C7 C16 . . . . 66.2(3) ?
    C1 N1 C7 C16 . . . . -110.9(2) ?
    C9 C10 C11 O2 . . . . 152.5(3) ?
    Cl1 C10 C11 O2 . . . . -23.9(3) ?
    C9 C10 C11 O3 . . . . -28.0(3) ?
    Cl1 C10 C11 O3 . . . . 155.65(17) ?
    N1 C7 C12 C13 . . . . -176.0(2) ?
    C16 C7 C12 C13 . . . . 56.0(3) ?
    N1 C7 C16 C15 . . . . 176.1(2) ?
    C12 C7 C16 C15 . . . . -55.7(3) ?
    C7 C12 C13 C14 . . . . -55.2(3) ?
    C7 C16 C15 C14 . . . . 56.3(3) ?
    C16 C15 C14 C13 . . . . -57.4(3) ?
    C12 C13 C14 C15 . . . . 56.2(4) ?
    O2 C11 O3 C17 . . . . -5.0(4) ?
    C10 C11 O3 C17 . . . . 175.5(2) ?
loop_
    _geom_hbond_atom_site_label_D
    _geom_hbond_atom_site_label_H
    _geom_hbond_atom_site_label_A
    _geom_hbond_site_symmetry_A
    _geom_hbond_distance_DH
    _geom_hbond_distance_HA
    _geom_hbond_distance_DA
    _geom_hbond_angle_DHA
    C17 H17A O1 3_765 0.96 2.44 3.323(4) 152.6
    C9 H9 O2 2_755 0.93 2.50 3.389(3) 160.0
