# Supplementary material for: (E)-Methyl 2-chloro-4-dicyclo­hexyl­amino-4-oxobut-2-enoate
Source: Acta Crystallogr Sect E Struct Rep Online. 2011 Jul 16;67(Pt 8):o2051. doi: 10.1107/S1600536811027760 (PMC3213498; doi:10.1107/S1600536811027760)
Supplement: Supplementary file 2 [file e-67-o2051-Isup2.hkl]

# 
# h,k,l, Fc-squared, Fo-squared, sigma(Fo-squared) and status flag 
# 
data_I
_shelx_title ' ZHFL IN P2(1)/C' 
_shelx_refln_list_code          4 
_shelx_F_calc_maximum      262.62 
_exptl_crystal_F_000       704.00 
_reflns_d_resolution_high  0.7829 
 
loop_ 
 _symmetry_equiv_pos_as_xyz 
 'x, y, z' 
 '-x, y+1/2, -z+1/2' 
 '-x, -y, -z' 
 'x, -y-1/2, z-1/2' 
 
_cell_length_a     8.8291 
_cell_length_b    10.5333 
_cell_length_c    19.1390 
_cell_angle_alpha  90.000 
_cell_angle_beta   92.955 
_cell_angle_gamma  90.000 
 
_shelx_F_squared_multiplier     1.000 
 
loop_ 
 _refln_index_h 
 _refln_index_k 
 _refln_index_l 
 _refln_F_squared_calc 
 _refln_F_squared_meas 
 _refln_F_squared_sigma 
 _refln_observed_status 
   1   0   0     4250.60     4564.61    425.99 o 
   2   0   0      357.85      465.32     30.09 o 
   3   0   0     7700.59     5924.31    499.37 o 
   4   0   0     2956.95     2802.93    181.78 o 
   5   0   0      100.48      105.37     10.19 o 
   6   0   0      123.25       94.47     20.21 o 
   7   0   0      319.30      292.46     32.87 o 
   8   0   0        5.07        9.74      6.17 o 
   9   0   0       35.73       50.96     12.75 o 
  10   0   0        3.30       -3.79      5.24 o 
  11   0   0        0.57       -1.04      7.81 o 
   1   1   0     6897.18     7806.08    391.73 o 
   2   1   0      289.09      310.79     16.26 o 
   3   1   0      161.01      157.06      8.13 o 
   4   1   0     2419.26     2501.42    111.44 o 
   5   1   0      211.78      240.53     12.94 o 
   6   1   0       15.83       14.68      3.17 o 
   7   1   0       18.62       13.89      4.33 o 
   8   1   0       60.62       70.73      9.91 o 
   9   1   0       48.99       44.77      8.43 o 
  10   1   0       15.98       19.12      9.81 o 
  11   1   0       34.61       32.21      9.36 o 
   0   2   0     5114.87     5008.15    467.34 o 
   1   2   0     8846.47     8784.09    549.48 o 
   2   2   0     1546.92     1434.16     72.79 o 
   3   2   0      288.12      351.97     18.56 o 
   4   2   0      471.39      456.25     29.34 o 
   5   2   0      614.57      645.20     33.77 o 
   6   2   0       33.33       46.75     10.55 o 
   7   2   0      305.20      353.30     57.88 o 
   8   2   0        0.61        4.11      4.08 o 
   9   2   0        0.83       -4.06      3.34 o 
  10   2   0       52.77       67.61     10.74 o 
  11   2   0        0.23       -0.05      4.80 o 
   1   3   0     1310.17     1264.68     80.32 o 
   2   3   0      621.40      681.61     43.74 o 
   3   3   0      322.75      341.36     18.16 o 
   4   3   0        2.88       21.35      8.49 o 
   5   3   0      594.51      586.61     27.22 o 
   6   3   0        2.34        4.21      2.57 o 
   7   3   0       14.06       17.95      4.78 o 
   8   3   0        5.09        3.49      4.31 o 
   9   3   0        5.63        3.08      3.96 o 
  10   3   0       39.89       32.72      7.95 o 
   0   4   0      679.33      793.27     51.46 o 
   1   4   0      747.29      666.88     64.14 o 
   2   4   0       10.56       34.62      6.13 o 
   3   4   0     3860.18     3954.50    200.07 o 
   4   4   0      845.28      807.11     72.27 o 
   5   4   0       88.94       91.81      6.22 o 
   6   4   0       17.65       69.48      8.36 o 
   7   4   0      351.94      314.81     24.73 o 
   8   4   0        1.26       -1.04      2.65 o 
   9   4   0       57.66       55.82      9.01 o 
  10   4   0        0.58        5.13      5.89 o 
   1   5   0       28.04       25.47      5.13 o 
   2   5   0      436.37      495.65     48.92 o 
   3   5   0      150.38      206.55     15.63 o 
   4   5   0       39.16       28.93      8.54 o 
   5   5   0      116.53      144.98     16.33 o 
   6   5   0      130.35      122.05      8.14 o 
   7   5   0        7.67        6.01      3.67 o 
   8   5   0       30.81       27.49      6.42 o 
   9   5   0       52.85       49.60      9.08 o 
  10   5   0        5.03        6.13      5.85 o 
   0   6   0      452.19      379.22     34.00 o 
   1   6   0      517.43      556.80     55.16 o 
   2   6   0     2237.62     2480.10    234.15 o 
   3   6   0      100.52       95.95     12.87 o 
   4   6   0       58.62       57.40      9.48 o 
   5   6   0       18.18       34.07      7.22 o 
   6   6   0        1.28        3.36      1.94 o 
   7   6   0       46.13       42.32      7.57 o 
   8   6   0        5.91        5.57      3.88 o 
   9   6   0        7.83       16.22      5.74 o 
  10   6   0        5.15        7.01      5.69 o 
   1   7   0      108.87      107.11     14.02 o 
   2   7   0       38.78       48.10      8.70 o 
   3   7   0      547.44      502.50     50.96 o 
   4   7   0      495.34      429.27     30.00 o 
   5   7   0      116.67      114.96     10.56 o 
   6   7   0       34.84       36.03      5.98 o 
   7   7   0      274.83      331.18     30.77 o 
   8   7   0       50.32       45.14     11.00 o 
   9   7   0       39.87       45.99      9.24 o 
   1   8   0       57.91       61.86     10.30 o 
   2   8   0        1.84        0.67      4.20 o 
   3   8   0        9.97       15.39      6.24 o 
   4   8   0        8.17        9.84      5.91 o 
   5   8   0      166.47      173.41     37.83 o 
   6   8   0       56.99       61.94      8.28 o 
   7   8   0       98.86       99.13     17.36 o 
   8   8   0        1.44       -1.50      4.44 o 
   9   8   0       10.22       18.39      6.90 o 
   2   9   0      110.56       97.80     14.54 o 
   3   9   0      116.43      123.24     17.03 o 
   4   9   0      111.58      143.95     13.11 o 
   5   9   0      103.91      114.27     11.46 o 
   6   9   0       90.42       83.31     10.17 o 
   7   9   0        5.87       11.82      7.95 o 
   8   9   0       10.57       20.74      6.92 o 
   2  10   0        0.62        0.63      3.72 o 
   3  10   0       54.08       69.59     13.20 o 
   4  10   0        2.81        3.38      3.83 o 
   5  10   0        0.02        0.68      3.43 o 
   6  10   0        3.65        3.46      3.89 o 
   7  10   0        0.31       -2.45      6.32 o 
   3  11   0        8.40        5.32      6.43 o 
   4  11   0       52.33       44.79      7.91 o 
   5  11   0        8.05        6.73      5.50 o 
   6  11   0        8.10       10.52      6.39 o 
   3  12   0       31.82       40.07      9.66 o 
   4  12   0        0.22       -7.25      5.31 o 
   5  12   0        1.42        1.60      5.80 o 
 -11   1   1       37.26       36.60      9.69 o 
 -10   1   1       31.53       33.75      8.35 o 
  -9   1   1       49.64       55.67      9.34 o 
  -8   1   1        5.05        2.69      3.83 o 
  -7   1   1      109.01       89.32     10.39 o 
  -6   1   1      340.69      336.95     25.54 o 
  -5   1   1       35.33       44.36      3.54 o 
  -4   1   1      490.44      553.27     25.46 o 
  -3   1   1      447.56      461.99     21.23 o 
  -2   1   1       11.19       14.84      1.19 o 
  -1   1   1      114.75       91.99     10.03 o 
   0   1   1      249.36      283.12     14.85 o 
   1   1   1     2914.03     3119.72    157.04 o 
   2   1   1     6459.64     6998.36    351.70 o 
   3   1   1      213.77      193.85      9.43 o 
   4   1   1      978.92      900.05     40.86 o 
   5   1   1      109.14       93.74      5.46 o 
   6   1   1        6.10        2.75      4.64 o 
   7   1   1      321.59      322.63     25.36 o 
   8   1   1       46.53       53.35      8.54 o 
   9   1   1      296.03      267.23     22.96 o 
  10   1   1       49.49       43.66      9.11 o 
  11   1   1       29.22       31.76      9.00 o 
 -11   2   1        3.08        2.89      5.45 o 
 -10   2   1       26.38       24.25      6.82 o 
  -9   2   1        1.43        1.25      3.92 o 
  -8   2   1      262.97      286.21     39.26 o 
  -7   2   1      269.52      305.59     45.87 o 
  -6   2   1       23.01       25.60      5.61 o 
  -5   2   1      819.51      847.62     44.76 o 
  -4   2   1        4.53       16.39      3.63 o 
  -3   2   1      581.54      585.44     46.30 o 
  -2   2   1     1088.77      986.44     62.64 o 
  -1   2   1     8167.55     8511.76    793.75 o 
   0   2   1        8.13        7.69      0.86 o 
   1   2   1     1422.05     1382.61     87.30 o 
   2   2   1     1128.43      926.72     47.29 o 
   3   2   1      308.98      341.53     18.10 o 
   4   2   1     1728.28     1796.82     80.31 o 
   5   2   1      643.67      629.63     44.33 o 
   6   2   1       50.93       49.11      3.87 o 
   7   2   1        0.03        1.91      3.12 o 
   8   2   1        3.17        5.35      4.18 o 
   9   2   1        4.88       10.15      5.25 o 
  10   2   1        2.41       -2.62      4.42 o 
  11   2   1        2.11        4.91      5.94 o 
 -10   3   1       39.60       41.65      8.71 o 
  -9   3   1       19.52       15.35      5.45 o 
  -8   3   1       25.83       26.14      6.38 o 
  -7   3   1      136.70      125.28     20.72 o 
  -6   3   1       89.24       83.07      7.69 o 
  -5   3   1       10.23       13.94      2.85 o 
  -4   3   1       54.17       57.84      4.28 o 
  -3   3   1       47.08       41.11      5.16 o 
  -2   3   1      171.76      155.68     11.00 o 
  -1   3   1      523.58      513.71     49.53 o 
   0   3   1     8425.81     8871.73    467.06 o 
   1   3   1     3950.47     3983.17    203.21 o 
   2   3   1      994.10      917.88     47.11 o 
   3   3   1     1599.46     1582.14     80.73 o 
   4   3   1      692.27      717.74     37.40 o 
   5   3   1      137.57      143.12     12.10 o 
   6   3   1      250.20      215.72     11.22 o 
   7   3   1        0.12       -2.93      2.48 o 
   8   3   1      404.38      421.99     32.73 o 
   9   3   1        0.86        1.94      3.96 o 
  10   3   1      102.57      107.61     13.75 o 
 -10   4   1       29.27       28.70      7.30 o 
  -9   4   1        3.27        4.43      4.29 o 
  -8   4   1      286.24      251.87     21.44 o 
  -7   4   1        8.19        5.12      3.43 o 
  -6   4   1      326.58      347.12     28.73 o 
  -5   4   1      181.24      197.24     11.48 o 
  -4   4   1       44.87       27.10      4.83 o 
  -3   4   1       75.28       81.01      6.75 o 
  -2   4   1      919.15      910.36     87.49 o 
  -1   4   1     7997.92     8088.31    755.03 o 
   0   4   1     1267.61     1173.21     75.69 o 
   1   4   1       39.62       54.52      5.49 o 
   2   4   1      539.78      604.52     39.41 o 
   3   4   1       63.79       74.77      8.38 o 
   4   4   1       44.56       74.72      7.71 o 
   5   4   1        5.04       18.92      7.30 o 
   6   4   1        0.27        6.00      2.56 o 
   7   4   1       33.07       37.99      6.54 o 
   8   4   1        4.95        0.70      3.30 o 
   9   4   1       51.89       48.03      8.38 o 
  10   4   1        7.12        5.01      4.59 o 
 -10   5   1        3.99       -0.93      4.91 o 
  -9   5   1        4.66       -2.25      4.05 o 
  -8   5   1       44.70       45.35      8.07 o 
  -7   5   1      248.36      213.98     18.33 o 
  -6   5   1       18.36       27.02      2.82 o 
  -5   5   1      298.03      252.74     14.55 o 
  -4   5   1      424.86      422.30     22.98 o 
  -3   5   1       46.48       47.48      8.29 o 
  -2   5   1      321.59      291.76     30.14 o 
  -1   5   1      202.90      198.13     21.26 o 
   0   5   1      243.99      285.08     19.46 o 
   1   5   1      738.28      777.22     50.53 o 
   2   5   1      540.45      461.34     30.68 o 
   3   5   1      132.32      195.67     14.60 o 
   4   5   1        0.90        3.27      3.57 o 
   5   5   1        5.16        0.78      2.86 o 
   6   5   1       28.89      149.66     27.51 o 
   7   5   1       11.42        4.47      4.72 o 
   8   5   1       16.67        7.17      8.27 o 
   9   5   1        0.01       -2.04      3.82 o 
  10   5   1        0.26        0.06      4.73 o 
 -10   6   1        6.11        5.25      5.84 o 
  -9   6   1        7.27        6.86      4.48 o 
  -8   6   1        0.03        2.56      3.92 o 
  -7   6   1       24.96       19.35      5.25 o 
  -6   6   1      138.57      136.17     11.71 o 
  -5   6   1        7.30       19.48      6.99 o 
  -4   6   1      233.61      215.99     27.09 o 
  -3   6   1       25.95       20.11      6.10 o 
  -2   6   1      571.76      557.64     55.40 o 
  -1   6   1      140.26      159.30     18.49 o 
   0   6   1      430.78      511.31     32.22 o 
   1   6   1      558.38      586.17     38.72 o 
   2   6   1      515.35      465.62     46.58 o 
   3   6   1      148.11      159.68     13.45 o 
   4   6   1      128.84      113.99      7.58 o 
   5   6   1      220.02      206.37     14.00 o 
   6   6   1       99.59      109.59      8.30 o 
   7   6   1        1.63        1.82      4.39 o 
   8   6   1       20.65       17.49      5.38 o 
   9   6   1      125.52      120.77     20.30 o 
  10   6   1        0.11       -2.65      4.73 o 
  -9   7   1      131.56      153.65     17.40 o 
  -8   7   1       10.68        5.06      4.66 o 
  -7   7   1        8.24       16.21      5.70 o 
  -6   7   1       47.69       53.33      8.18 o 
  -5   7   1       10.44        8.78      3.53 o 
  -4   7   1       83.17       69.08      7.67 o 
  -3   7   1       21.69       11.86      5.13 o 
  -2   7   1        4.31        7.02      4.46 o 
  -1   7   1        1.71        3.05      4.16 o 
   1   7   1      284.33      267.72     28.37 o 
   2   7   1        0.17        0.63      3.68 o 
   3   7   1      325.47      311.47     27.12 o 
   4   7   1        2.35        3.19      2.86 o 
   5   7   1       88.46       70.67      6.37 o 
   6   7   1       27.47       37.32      4.79 o 
   7   7   1      227.02      281.46     33.93 o 
   8   7   1       79.50       85.75     11.54 o 
   9   7   1        2.03        0.58      4.93 o 
  -9   8   1       12.40       11.01      6.37 o 
  -8   8   1      140.25      158.45     43.02 o 
  -7   8   1       62.75       82.16     15.87 o 
  -6   8   1        7.72       12.23      4.74 o 
  -5   8   1      206.20      224.01     17.73 o 
  -4   8   1       79.10       79.39      8.39 o 
  -3   8   1      209.19      202.95     23.89 o 
  -2   8   1       22.09       23.38      6.62 o 
  -1   8   1       10.39        7.55      3.87 o 
   1   8   1       27.40       20.00      6.69 o 
   2   8   1      183.63      266.74     29.54 o 
   3   8   1      325.58      335.24     36.05 o 
   4   8   1      193.40      205.43     21.35 o 
   5   8   1       63.28       64.98      8.10 o 
   6   8   1      133.66      130.29     12.45 o 
   7   8   1       87.54       74.81     14.80 o 
   8   8   1        1.18        3.00      4.10 o 
   9   8   1        0.56       -1.15      5.23 o 
  -8   9   1        0.71        1.99      4.70 o 
  -7   9   1       10.38       16.43      8.62 o 
  -6   9   1        7.81        7.48      3.49 o 
  -5   9   1       85.10       94.63     10.33 o 
  -4   9   1        0.28       -0.35      2.74 o 
  -3   9   1        0.03       -0.59      4.24 o 
  -2   9   1       13.51        7.81      5.17 o 
   2   9   1       10.10        3.23      5.09 o 
   3   9   1       46.19       46.86      6.58 o 
   4   9   1        5.11        8.09      3.67 o 
   5   9   1       21.96       20.75      5.43 o 
   6   9   1        5.33        7.30      3.99 o 
   7   9   1        5.20       -1.82      6.39 o 
   8   9   1        1.28        6.17      8.85 o 
  -7  10   1       29.89       27.02      9.89 o 
  -6  10   1       14.89       11.61      4.84 o 
  -5  10   1       30.55       24.97      7.95 o 
  -4  10   1       52.69       64.21      8.51 o 
  -3  10   1       56.41       77.55     14.39 o 
  -2  10   1       10.71        5.98      4.16 o 
   2  10   1       61.37       61.97     12.23 o 
   3  10   1        5.94        6.87      3.89 o 
   4  10   1        1.00        0.92      3.60 o 
   5  10   1       47.50       34.06     12.84 o 
   6  10   1       44.72       76.80     13.75 o 
  -6  11   1        9.70       11.11      5.02 o 
  -5  11   1        0.69        2.00      4.12 o 
  -4  11   1        9.38       11.17     11.15 o 
  -3  11   1        1.60        3.08      5.76 o 
   3  11   1       17.38       13.38      6.47 o 
   4  11   1       11.70       17.10      6.84 o 
   5  11   1        4.09        4.72      5.65 o 
   6  11   1        9.85       12.04      7.17 o 
  -5  12   1       14.96       13.64      7.69 o 
  -4  12   1       62.48       38.74     10.71 o 
  -3  12   1       10.66       23.53      9.89 o 
   3  12   1       62.27       48.92     11.34 o 
   4  12   1        4.54       -2.19      5.54 o 
   5  12   1        2.52        0.59      6.58 o 
   2  13   1        2.46       -4.68      4.79 o 
 -11   0   2       21.36       10.97     10.52 o 
 -10   0   2        2.42        3.27      6.39 o 
  -9   0   2        7.17       -2.64      4.91 o 
  -8   0   2      283.05      275.58     32.56 o 
  -7   0   2       82.70       57.86     11.64 o 
  -6   0   2       66.46       65.59     11.23 o 
  -5   0   2     1216.91     1219.41     77.52 o 
  -4   0   2       54.56       91.83     19.32 o 
  -3   0   2     9025.70     8765.34    544.43 o 
  -2   0   2    68968.16    66543.67   6195.98 o 
  -1   0   2     8184.83     9788.58    912.43 o 
   0   0   2     1839.07     1831.54    111.58 o 
   1   0   2       49.13       81.35      7.67 o 
   2   0   2     2502.03     2488.29    156.21 o 
   3   0   2       81.94       91.45      7.11 o 
   4   0   2        1.16        3.38      1.49 o 
   5   0   2        3.89       25.20      6.80 o 
   6   0   2      415.95      381.42     26.18 o 
   7   0   2       40.51       52.86     11.08 o 
   8   0   2      287.97      301.78     34.65 o 
   9   0   2        1.77        7.69      6.39 o 
  10   0   2       17.28       23.79     10.48 o 
  11   0   2        5.63        8.14      8.92 o 
 -11   1   2        1.03       -0.82      5.17 o 
 -10   1   2       40.92       50.69     17.06 o 
  -9   1   2       21.74       18.32      6.32 o 
  -8   1   2      227.40      262.38     25.65 o 
  -7   1   2      314.96      303.33     24.12 o 
  -6   1   2      268.29      293.09     22.81 o 
  -5   1   2       84.28      106.71     12.99 o 
  -4   1   2     1160.19     1216.56     54.69 o 
  -3   1   2      591.59      615.19     27.70 o 
  -2   1   2     1463.63     1398.83     93.68 o 
  -1   1   2      673.35      603.23     32.00 o 
   0   1   2     6434.84     6435.39    251.12 o 
   1   1   2    11828.49    13078.46    569.33 o 
   2   1   2     6486.51     6397.68    321.64 o 
   3   1   2     1230.92     1238.14     63.08 o 
   4   1   2      322.06      294.21     14.18 o 
   5   1   2      261.36      260.09     12.89 o 
   6   1   2        0.54       -0.17      2.33 o 
   7   1   2       42.10       48.62      7.74 o 
   8   1   2        0.33        0.54      3.31 o 
   9   1   2       13.62       13.95      5.49 o 
  10   1   2        0.15        0.77      4.78 o 
  11   1   2        1.86        3.05      6.33 o 
 -11   2   2       18.31       24.91      7.82 o 
 -10   2   2        2.73        1.14      4.50 o 
  -9   2   2       10.91        9.66      4.73 o 
  -8   2   2       17.76       15.45      7.55 o 
  -7   2   2      242.19      269.19     21.93 o 
  -6   2   2     1176.65     1166.27     80.32 o 
  -5   2   2       10.02        6.37      4.33 o 
  -4   2   2      503.39      468.59     21.68 o 
  -3   2   2     4399.27     4050.35    178.18 o 
  -2   2   2     4221.39     3644.90    341.14 o 
  -1   2   2     2991.89     3206.46    300.10 o 
   0   2   2     1676.00     1558.07     79.87 o 
   1   2   2     7850.93     7765.87    338.42 o 
   2   2   2      902.73      875.29     44.83 o 
   3   2   2     1807.99     1979.03    100.52 o 
   4   2   2      141.14      152.48     11.19 o 
   5   2   2       69.05       74.77      7.28 o 
   6   2   2       35.57       27.66      4.32 o 
   7   2   2      248.41      267.72     21.84 o 
   8   2   2        3.00        1.02      3.53 o 
   9   2   2        1.03        1.51      4.11 o 
  10   2   2        8.48        2.38      7.15 o 
  11   2   2        0.00       -2.20      4.58 o 
 -10   3   2       13.06        9.52      5.69 o 
  -9   3   2      142.17      134.66     16.62 o 
  -8   3   2       31.36       26.81      6.31 o 
  -7   3   2      720.21      741.32     53.35 o 
  -6   3   2      374.76      403.47     48.04 o 
  -5   3   2       13.61       11.22      7.92 o 
  -4   3   2      642.50      593.48     30.64 o 
  -3   3   2        0.01        1.86      2.12 o 
  -2   3   2     2124.37     2486.45    234.14 o 
  -1   3   2     2118.67     1977.41    185.92 o 
   0   3   2     1227.80     1117.93     57.69 o 
   1   3   2       63.12       65.27      3.54 o 
   2   3   2     1648.81     1670.96     84.15 o 
   3   3   2      153.95       99.02      6.25 o 
   4   3   2      411.30      384.30     20.75 o 
   5   3   2      100.85       85.70      5.88 o 
   6   3   2       14.66       15.68      2.51 o 
   7   3   2        1.55       -2.23      2.56 o 
   8   3   2      157.37      158.47     15.42 o 
   9   3   2       74.72       76.78     11.01 o 
  10   3   2        2.71       -0.86      4.65 o 
 -10   4   2        0.05       -2.42      4.03 o 
  -9   4   2       30.74       35.77      7.97 o 
  -8   4   2       47.20       52.80     20.17 o 
  -7   4   2       53.68       60.82      8.75 o 
  -6   4   2      122.29      132.45     12.46 o 
  -5   4   2     1096.44     1102.65     50.27 o 
  -4   4   2      827.97      802.47     51.85 o 
  -3   4   2       50.96       56.66      9.30 o 
  -2   4   2      136.23      129.27     14.96 o 
  -1   4   2     2182.55     2131.27    200.79 o 
   0   4   2      229.42      200.53     13.25 o 
   1   4   2      811.45      875.35     45.57 o 
   2   4   2     1007.71     1036.47     53.37 o 
   3   4   2       37.67       25.16      3.54 o 
   4   4   2      107.72      109.30      8.80 o 
   5   4   2       14.88       21.61      3.13 o 
   6   4   2        0.00        0.12      4.59 o 
   7   4   2        0.67        1.00      3.01 o 
   8   4   2      105.72      105.21     23.67 o 
   9   4   2      149.64      154.88     16.59 o 
  10   4   2        1.07        2.53      4.83 o 
 -10   5   2        2.02       -3.21      4.36 o 
  -9   5   2       71.05       93.39     12.24 o 
  -8   5   2       19.88       22.70      6.00 o 
  -7   5   2        2.50        4.09      3.22 o 
  -6   5   2      280.81      235.09     20.45 o 
  -5   5   2       44.94       71.32      9.41 o 
  -4   5   2      362.55      452.85     69.06 o 
  -3   5   2      290.13      287.86     30.61 o 
  -2   5   2      133.06      146.47     16.70 o 
  -1   5   2     1752.94     1720.97    163.05 o 
   0   5   2        0.21        1.69      2.56 o 
   1   5   2        0.71       30.57     14.53 o 
   2   5   2        7.43        6.27      1.61 o 
   3   5   2     1578.79     1694.29     86.75 o 
   4   5   2      505.21      502.11     27.09 o 
   5   5   2      103.92      127.63     18.40 o 
   6   5   2      127.62      142.83      9.32 o 
   7   5   2      154.20      135.18     10.16 o 
   8   5   2      140.38      122.50     32.17 o 
   9   5   2       11.59        8.05      8.53 o 
  10   5   2       40.26       51.16     10.18 o 
 -10   6   2        2.98       -0.48      4.63 o 
  -9   6   2       33.94       27.98      7.48 o 
  -8   6   2        6.12        7.69      4.53 o 
  -7   6   2        0.46       -0.81      3.23 o 
  -6   6   2        4.64       -1.97      2.86 o 
  -5   6   2       43.22       34.80      4.63 o 
  -4   6   2      146.34      197.00     23.17 o 
  -3   6   2      141.59      162.11     19.38 o 
  -2   6   2      239.67      249.33     26.99 o 
  -1   6   2      231.89      208.89     15.06 o 
   0   6   2      313.93      467.12     42.20 o 
   1   6   2      289.80      257.52     17.74 o 
   2   6   2      714.39      656.98     43.35 o 
   3   6   2       70.87       80.88      6.25 o 
   4   6   2        2.38       -2.84      2.11 o 
   5   6   2       86.20       81.92     11.30 o 
   6   6   2        5.99        3.23      2.34 o 
   7   6   2       18.70       17.32      4.55 o 
   8   6   2        0.60       -0.19      3.78 o 
   9   6   2        1.88        0.28      4.13 o 
  -9   7   2       17.27        9.02      5.77 o 
  -8   7   2        8.43        6.50      4.97 o 
  -7   7   2       16.13       11.53      5.17 o 
  -6   7   2      137.27      160.58     21.98 o 
  -5   7   2        9.05        9.68      3.27 o 
  -4   7   2       60.31       83.80     13.57 o 
  -3   7   2       24.98       26.28      6.91 o 
  -2   7   2       72.13       79.05     11.90 o 
  -1   7   2       33.14       74.31      8.14 o 
   1   7   2      531.37      384.80     38.33 o 
   2   7   2      566.54      499.30     50.08 o 
   3   7   2      116.79      101.92      7.69 o 
   4   7   2       24.06       24.51      3.71 o 
   5   7   2      174.55      162.31     13.34 o 
   6   7   2       91.84       85.26      7.28 o 
   7   7   2      117.89      164.74     14.93 o 
   8   7   2        1.59        0.46      4.00 o 
   9   7   2       49.17       60.39     16.62 o 
  -9   8   2       16.48        8.61      6.06 o 
  -8   8   2       26.30       24.05      7.88 o 
  -7   8   2       66.55       69.98     10.46 o 
  -6   8   2       21.71       25.13      9.00 o 
  -5   8   2        0.03        0.75      3.02 o 
  -4   8   2       42.33       56.54     11.08 o 
  -3   8   2        2.30        5.28      4.39 o 
  -2   8   2        5.09        4.09      4.39 o 
  -1   8   2        3.62        8.73      3.79 o 
   1   8   2      397.47      477.47     48.79 o 
   2   8   2        0.22        3.12      4.50 o 
   3   8   2       55.51       64.37      7.60 o 
   4   8   2       69.52       63.04      7.54 o 
   5   8   2      136.83      130.63      9.84 o 
   6   8   2        0.81        3.38      2.71 o 
   7   8   2        0.00       -4.79      5.31 o 
   8   8   2        7.88       11.13      6.10 o 
  -8   9   2       15.31       11.79      8.53 o 
  -7   9   2       78.97       79.93     16.28 o 
  -6   9   2       32.37       39.07     10.89 o 
  -5   9   2       95.35       91.29     10.12 o 
  -4   9   2        0.07       -0.74      4.39 o 
  -3   9   2       41.09       35.80      9.22 o 
  -2   9   2        4.24        8.18      5.24 o 
  -1   9   2        0.17       -0.82      4.50 o 
   2   9   2      338.48      364.28     38.60 o 
   3   9   2      157.16      159.51     13.81 o 
   4   9   2      391.69      400.09     28.86 o 
   5   9   2      100.21       89.69     14.35 o 
   6   9   2       80.55       97.07     14.46 o 
  -7  10   2        1.47        1.12      7.10 o 
  -6  10   2        0.01        4.98      6.32 o 
  -5  10   2       25.17       17.60      5.31 o 
  -4  10   2        1.13        0.71      5.31 o 
  -3  10   2       13.02       16.39      7.62 o 
  -2  10   2       37.61       26.69      6.80 o 
   2  10   2        0.01       -3.27      5.24 o 
   3  10   2      109.48       84.41     13.76 o 
   4  10   2       80.20       81.16     13.31 o 
   5  10   2        0.16        0.15      3.57 o 
   6  10   2       13.87        6.58      5.91 o 
  -6  11   2        6.69       16.61      8.77 o 
  -5  11   2        0.73       -1.65      3.79 o 
  -4  11   2        9.27        8.59      7.62 o 
  -3  11   2        3.14       -0.26      6.43 o 
  -2  11   2        0.58       -0.63      5.84 o 
   3  11   2       68.69       82.50     14.31 o 
   4  11   2        1.24        0.89      4.91 o 
   5  11   2       56.31       70.56     11.93 o 
   6  11   2       97.05      120.13     17.62 o 
  -5  12   2        8.65       15.03      6.31 o 
  -4  12   2        8.61        0.15      6.39 o 
  -3  12   2        0.30       -0.22      6.39 o 
   2  12   2        4.92        1.38      4.57 o 
   3  12   2        3.69        8.21      6.80 o 
   4  12   2        0.39       -5.43      4.50 o 
   2  13   2        0.15       -1.23      5.80 o 
 -11   1   3        3.71       -0.14      5.22 o 
 -10   1   3        2.71        6.98      5.20 o 
  -9   1   3       12.80       10.49      5.55 o 
  -8   1   3      123.18      116.34     13.49 o 
  -7   1   3       19.87       19.56      5.23 o 
  -6   1   3       12.51       15.56      6.04 o 
  -5   1   3      213.18      268.02     19.07 o 
  -4   1   3      248.53      267.56     14.12 o 
  -3   1   3      525.82      468.38     25.16 o 
  -2   1   3       30.49       39.88      3.65 o 
  -1   1   3     2674.15     2719.69    107.62 o 
   0   1   3     5201.79     5168.99    201.64 o 
   1   1   3     1881.38     1870.05     81.92 o 
   2   1   3     2407.74     2216.60    112.13 o 
   4   1   3      555.13      506.80     23.69 o 
   5   1   3      308.94      324.19     16.06 o 
   6   1   3      490.83      496.51     23.52 o 
   7   1   3      692.41      640.39     30.25 o 
   8   1   3      320.17      307.60     24.91 o 
   9   1   3      210.73      202.41     18.72 o 
  10   1   3       12.94       23.77      6.73 o 
  11   1   3       10.97       10.85      6.39 o 
 -11   2   3        6.64        6.77      5.91 o 
 -10   2   3       42.40       40.15      8.30 o 
  -9   2   3       67.32       58.99      9.50 o 
  -8   2   3       40.14       39.46      7.44 o 
  -7   2   3      767.29      754.73     53.88 o 
  -6   2   3        5.16        3.05      4.37 o 
  -5   2   3       41.38       43.46      5.18 o 
  -4   2   3      610.51      567.48     30.86 o 
  -3   2   3      681.77      633.67     44.83 o 
  -2   2   3      257.31      238.49     16.96 o 
  -1   2   3      875.05      864.54     44.66 o 
   0   2   3      575.79      558.69     24.57 o 
   1   2   3      601.09      520.62     23.30 o 
   2   2   3     6357.62     6588.76    331.09 o 
   3   2   3      474.30      422.30     22.41 o 
   4   2   3      510.54      522.50     27.65 o 
   5   2   3        1.47        1.46      2.62 o 
   6   2   3        0.00       -1.02      2.14 o 
   7   2   3       15.49       13.20      3.18 o 
   8   2   3       99.00       98.29     11.82 o 
   9   2   3       21.38       25.69      7.14 o 
  10   2   3        0.20        0.62      4.83 o 
 -10   3   3       18.42       19.62      6.08 o 
  -9   3   3       28.34       13.43      5.78 o 
  -8   3   3       93.28       69.99      9.90 o 
  -7   3   3        0.87        6.79      4.39 o 
  -6   3   3      150.63      121.33     14.30 o 
  -5   3   3        0.34        1.56      4.13 o 
  -4   3   3        2.72        1.90      1.52 o 
  -3   3   3      564.21      556.96     54.82 o 
  -2   3   3     4314.20     4590.59    429.88 o 
  -1   3   3     2913.16     2862.82    146.28 o 
   0   3   3     1766.00     1791.47     91.98 o 
   1   3   3     1806.48     1655.35     95.16 o 
   2   3   3      824.72      792.01     42.78 o 
   3   3   3     2066.00     1967.95     99.12 o 
   4   3   3        0.30        3.96      1.60 o 
   5   3   3      176.81      169.80     10.82 o 
   6   3   3       65.59       82.23      5.43 o 
   7   3   3       38.08       32.42      4.73 o 
   8   3   3      110.79       96.80     11.56 o 
   9   3   3        0.22       -0.47      3.45 o 
  10   3   3       58.35       40.89     12.43 o 
 -10   4   3       40.87       34.85      8.54 o 
  -9   4   3       11.63        3.09      4.23 o 
  -8   4   3       84.92      100.45     12.42 o 
  -7   4   3        7.12        7.57      3.87 o 
  -6   4   3      230.38      195.71     16.65 o 
  -5   4   3      243.86      227.25     13.59 o 
  -4   4   3      475.95      541.06     54.47 o 
  -3   4   3     2371.21     2570.57    243.09 o 
  -2   4   3        5.58        1.00      2.34 o 
  -1   4   3      784.08      672.91     44.37 o 
   0   4   3      704.65      678.73     43.55 o 
   1   4   3      416.61      410.96     18.72 o 
   2   4   3      549.68      503.11     26.64 o 
   3   4   3        9.51       17.50      9.58 o 
   4   4   3       38.75       62.88     10.62 o 
   5   4   3        6.34        7.21      3.72 o 
   6   4   3       57.30       73.57     14.50 o 
   7   4   3        1.38       -0.13      1.79 o 
   8   4   3       43.74       44.61      7.89 o 
   9   4   3        0.06        1.04      3.77 o 
  10   4   3        8.09        6.58      5.76 o 
 -10   5   3       31.16       32.88     10.13 o 
  -9   5   3       24.76       17.77     12.68 o 
  -8   5   3       60.35       51.46      8.64 o 
  -7   5   3      168.72      162.92     14.97 o 
  -6   5   3        0.05        1.86      2.78 o 
  -5   5   3       30.73       31.18      4.55 o 
  -4   5   3       31.36       24.57      7.06 o 
  -3   5   3      160.73      168.73     19.68 o 
  -2   5   3        2.69        4.09      3.35 o 
  -1   5   3        3.77        6.65      3.35 o 
   0   5   3       79.85       99.02     12.94 o 
   1   5   3      210.04      177.98     10.28 o 
   2   5   3      402.16      405.90     21.88 o 
   3   5   3        2.17        4.40      3.77 o 
   4   5   3      197.83      187.99     11.36 o 
   5   5   3      143.93      135.14      8.92 o 
   6   5   3       98.28       95.64      7.51 o 
   7   5   3       24.28       25.07      5.59 o 
   8   5   3        0.31       -0.14      3.72 o 
   9   5   3      193.39      197.04     19.16 o 
  10   5   3        1.73       -3.75      4.78 o 
 -10   6   3        9.24        8.49      6.29 o 
  -9   6   3        8.08        2.73      5.32 o 
  -8   6   3       78.62       90.67     11.87 o 
  -7   6   3      121.57      125.04     13.33 o 
  -6   6   3       11.10        7.81      3.97 o 
  -5   6   3      302.89      333.68     23.80 o 
  -4   6   3      170.52      183.66     22.06 o 
  -3   6   3      277.19      252.03     27.47 o 
  -2   6   3     1961.11     1938.44    184.22 o 
  -1   6   3      267.71      277.92     19.69 o 
   0   6   3      546.92      528.69     35.54 o 
   1   6   3      933.80      812.24     45.64 o 
   2   6   3       37.08       41.77      9.80 o 
   3   6   3      464.51      484.46     26.40 o 
   4   6   3        0.10        1.59      2.07 o 
   5   6   3       38.24       47.47      5.04 o 
   6   6   3        5.78        8.65      2.82 o 
   7   6   3        3.97        3.25      2.51 o 
   8   6   3       37.97       39.08      7.45 o 
   9   6   3       21.71       22.44      6.41 o 
  -9   7   3        0.61        0.05      4.95 o 
  -8   7   3        0.08        2.73      4.42 o 
  -7   7   3       12.04        6.63      4.20 o 
  -6   7   3        3.27       -1.14      2.99 o 
  -5   7   3      105.58      109.08     10.47 o 
  -4   7   3        3.08        3.42      4.24 o 
  -3   7   3       84.65       96.49     13.91 o 
  -2   7   3       35.70       30.71      7.36 o 
  -1   7   3      143.98      155.11     12.10 o 
   1   7   3       23.24       25.57      5.72 o 
   2   7   3       74.73       77.78      9.00 o 
   3   7   3        1.18        1.54      1.68 o 
   4   7   3        2.98        1.53      1.89 o 
   5   7   3      123.99      122.78      9.13 o 
   6   7   3       32.00       34.20      4.85 o 
   7   7   3       25.91       32.39      5.19 o 
   8   7   3        0.34       -3.25      3.47 o 
   9   7   3       10.97        5.39      7.69 o 
  -9   8   3       29.87       28.93      8.21 o 
  -8   8   3        0.43       -1.93      3.88 o 
  -7   8   3       15.48       14.82      5.34 o 
  -6   8   3       47.76       51.41     12.23 o 
  -5   8   3       29.51       23.76      5.18 o 
  -4   8   3        4.92       -3.90      3.46 o 
  -3   8   3       18.85       14.42      6.28 o 
  -2   8   3        0.34        3.42      4.57 o 
  -1   8   3        4.56        4.65      3.20 o 
   2   8   3      232.55      244.15     25.71 o 
   3   8   3       53.62       49.81     12.66 o 
   4   8   3      242.42      224.98     14.18 o 
   5   8   3        0.95        1.82      2.29 o 
   6   8   3       32.96       29.26      4.43 o 
   7   8   3        5.52        3.92      3.29 o 
  -8   9   3        4.74        8.50      5.74 o 
  -7   9   3       20.41       23.92      6.87 o 
  -6   9   3        3.88        3.01      5.84 o 
  -5   9   3        2.35        0.28      3.26 o 
  -4   9   3       17.72       21.82      7.77 o 
  -3   9   3        3.67        6.47      5.54 o 
  -2   9   3       55.00       50.93     10.86 o 
  -1   9   3       41.50       49.59     10.82 o 
   2   9   3       22.03       31.64      6.24 o 
   3   9   3       34.57       40.18      8.85 o 
   4   9   3       27.95       16.65      6.24 o 
   5   9   3       35.90       43.94      9.89 o 
   6   9   3        5.10        3.83      4.91 o 
   7   9   3        5.49        9.40      6.50 o 
  -7  10   3       32.66       30.89      7.77 o 
  -6  10   3       37.98       44.64     11.97 o 
  -5  10   3       26.25       24.28      5.92 o 
  -4  10   3       92.14      111.24     17.74 o 
  -3  10   3        4.38       -0.26      5.17 o 
  -2  10   3        1.05        4.39      3.79 o 
   2  10   3        0.05        0.07      4.46 o 
   3  10   3       17.53       18.66      6.88 o 
   4  10   3       72.62       73.50     12.49 o 
   5  10   3       19.13        7.10      5.80 o 
   6  10   3        3.10        1.71      5.24 o 
   7  10   3        2.04       -0.15      6.32 o 
  -6  11   3        2.49        0.19      7.14 o 
  -5  11   3       13.40       10.16      5.58 o 
  -4  11   3        0.46       -0.67      5.84 o 
  -3  11   3       44.92       38.33     11.19 o 
  -2  11   3       33.59       27.66      9.78 o 
   2  11   3        4.64        6.47      5.87 o 
   3  11   3        6.27        0.59      4.68 o 
   4  11   3       11.62       18.96      7.29 o 
   5  11   3       28.34       22.79      8.40 o 
   6  11   3        5.83        9.55      7.06 o 
  -4  12   3        7.68       12.53      9.29 o 
  -3  12   3        6.35        6.84      7.62 o 
   2  12   3        8.56       11.63      6.62 o 
   3  12   3        3.13        3.68      5.61 o 
   4  12   3       11.07       16.87      7.84 o 
   1  13   3        2.37        2.64      5.84 o 
   2  13   3        2.68       -0.67      6.58 o 
 -11   0   4       11.72       36.95     15.91 o 
 -10   0   4        4.46        3.75      8.40 o 
  -9   0   4      135.25      195.49     27.67 o 
  -8   0   4      182.64      174.42     23.36 o 
  -7   0   4        0.19       -1.71      3.53 o 
  -6   0   4        4.61        5.09      4.24 o 
  -5   0   4     1223.37     1376.39    132.39 o 
  -4   0   4      687.26      629.06     61.93 o 
  -3   0   4     9444.48     9687.41    904.32 o 
  -2   0   4       31.48       76.37      8.92 o 
  -1   0   4      239.61      283.11     15.02 o 
   0   0   4     1377.99     1299.20     66.60 o 
   1   0   4      283.47      270.26     17.96 o 
   2   0   4       54.46       37.45      5.02 o 
   3   0   4      779.01      834.38     79.95 o 
   4   0   4      194.79      128.24      9.61 o 
   5   0   4      463.44      393.35     30.81 o 
   6   0   4      227.16      260.84     18.85 o 
   7   0   4       11.78        2.27      4.18 o 
   8   0   4      105.07      108.21     17.25 o 
   9   0   4        2.28        3.42      5.84 o 
  10   0   4       29.76       28.18     10.85 o 
  11   0   4        8.57        5.28      8.10 o 
 -11   1   4       18.10       22.68      8.40 o 
 -10   1   4       18.80       24.29      6.67 o 
  -9   1   4       16.46       13.43      5.56 o 
  -8   1   4      121.82      123.21     20.21 o 
  -7   1   4      213.31      219.03     19.26 o 
  -6   1   4       36.07       27.28      5.54 o 
  -5   1   4        0.91        2.36      2.23 o 
  -4   1   4     1080.01     1215.40     64.27 o 
  -3   1   4       20.24       13.23     11.12 o 
  -2   1   4     2726.47     2826.89    125.39 o 
  -1   1   4      897.08      909.58     33.16 o 
   0   1   4     4730.33     4789.50    187.03 o 
   1   1   4     8131.30     8569.50    373.39 o 
   2   1   4      184.36      187.27     10.40 o 
   3   1   4      668.37      669.68     34.91 o 
   4   1   4      775.77      724.00     33.11 o 
   5   1   4       99.33      130.91     15.12 o 
   6   1   4        4.12        4.51      3.18 o 
   7   1   4      107.57       91.50      6.18 o 
   8   1   4      143.08      123.71     13.31 o 
   9   1   4       17.78       18.91      6.17 o 
  10   1   4        0.01       -0.88      4.64 o 
 -11   2   4       12.91        8.07      6.31 o 
 -10   2   4        3.96        1.38      4.31 o 
  -9   2   4        5.40        9.51      4.69 o 
  -8   2   4     1035.00     1055.78     74.42 o 
  -7   2   4      399.67      352.54     27.44 o 
  -6   2   4       63.74       59.40     10.19 o 
  -5   2   4     2361.99     2575.48    172.39 o 
  -4   2   4     4574.37     4380.59    303.00 o 
  -3   2   4     1046.97     1009.43     68.01 o 
  -2   2   4     4139.80     3943.35    260.93 o 
  -1   2   4     5882.02     5979.80    215.29 o 
   0   2   4     2981.51     3083.16    120.68 o 
   1   2   4      280.34      265.22     12.38 o 
   2   2   4        4.09        3.11      1.35 o 
   3   2   4     1555.74     1607.10     82.17 o 
   4   2   4      669.35      713.50     37.30 o 
   5   2   4      380.08      422.13     20.41 o 
   6   2   4      110.86      110.83     11.79 o 
   7   2   4      195.28      206.17     11.23 o 
   8   2   4       14.57       10.64      6.15 o 
   9   2   4       42.76       41.06     12.92 o 
  10   2   4       68.21      107.12     14.59 o 
 -10   3   4        0.02        0.50      3.82 o 
  -9   3   4        1.19       -0.11      3.13 o 
  -8   3   4        0.00        1.26      4.50 o 
  -7   3   4        5.76        5.10      3.25 o 
  -6   3   4       24.96       16.58      6.37 o 
  -5   3   4        2.68       17.41     12.41 o 
  -4   3   4      303.13      321.86     54.19 o 
  -3   3   4       10.21       37.02     15.89 o 
  -2   3   4      125.75      119.59      8.80 o 
  -1   3   4      277.94      262.60     14.36 o 
   0   3   4     1107.69     1070.05     47.56 o 
   1   3   4     6473.64     5578.02    284.50 o 
   2   3   4     1220.03     1192.02     60.54 o 
   3   3   4     1251.08     1248.64     64.10 o 
   4   3   4      149.12      128.92      8.05 o 
   5   3   4      126.81      172.40     20.05 o 
   6   3   4      363.25      320.97     26.23 o 
   7   3   4      112.36      134.43      9.39 o 
   8   3   4      115.70      123.29     14.00 o 
   9   3   4       46.07       70.80     15.24 o 
  10   3   4        8.76       10.19      5.94 o 
 -10   4   4        3.77        2.92      4.71 o 
  -9   4   4       44.35       43.43     11.21 o 
  -8   4   4        2.68        1.15      3.31 o 
  -7   4   4       60.12       65.91      9.19 o 
  -6   4   4     1064.51     1129.18     78.04 o 
  -5   4   4       29.61       31.19      4.90 o 
  -4   4   4      526.11      422.00     35.07 o 
  -3   4   4      358.17      403.61     41.33 o 
  -2   4   4      538.63      577.60     38.08 o 
  -1   4   4      270.04      278.58     15.70 o 
   0   4   4     1038.34     1001.00     68.67 o 
   1   4   4       28.30       31.12      3.20 o 
   2   4   4      578.00      721.04     32.38 o 
   3   4   4       64.99       62.68      7.28 o 
   4   4   4      143.76      161.35      9.94 o 
   5   4   4       75.65       78.33      7.95 o 
   6   4   4      315.22      322.07     18.50 o 
   7   4   4       78.52       91.47      6.73 o 
   8   4   4      149.92      140.11     14.45 o 
   9   4   4       93.50      114.12     13.72 o 
  10   4   4       23.95       45.84     20.43 o 
 -10   5   4       12.72       11.75      5.88 o 
  -9   5   4       24.89       19.40      6.02 o 
  -8   5   4       12.07       10.66      4.74 o 
  -7   5   4        0.33        2.99      3.20 o 
  -6   5   4        0.21        0.29      2.76 o 
  -5   5   4      117.75      131.68      8.94 o 
  -4   5   4      146.54      141.99     17.93 o 
  -3   5   4      430.04      463.72     47.37 o 
  -2   5   4       98.73      103.02     13.02 o 
  -1   5   4      281.64      260.87     49.95 o 
   0   5   4      179.52      207.35     19.87 o 
   1   5   4      876.41      887.78     39.63 o 
   2   5   4     1748.66     1715.74     75.94 o 
   3   5   4     1364.21     1414.84     73.06 o 
   4   5   4      194.27      186.42     21.04 o 
   5   5   4      164.99      182.85     11.50 o 
   6   5   4      397.13      397.59     22.58 o 
   7   5   4      264.28      267.14     19.83 o 
   8   5   4       89.54       88.30     11.44 o 
   9   5   4        9.80        7.57      5.12 o 
  10   5   4       24.19       31.10      8.75 o 
 -10   6   4        6.15        9.69      6.43 o 
  -9   6   4       14.20       21.05      6.75 o 
  -8   6   4        9.27        5.65      4.45 o 
  -7   6   4        8.83        6.19      4.31 o 
  -6   6   4       45.72       42.94     11.10 o 
  -5   6   4       68.74      112.27     22.98 o 
  -4   6   4       40.18       48.14     10.00 o 
  -3   6   4       31.49       41.60      8.44 o 
  -2   6   4       88.02       65.15     10.49 o 
  -1   6   4      303.24      318.43     22.44 o 
   0   6   4      593.38      537.20     29.17 o 
   1   6   4       91.61       82.69      6.03 o 
   2   6   4       24.71       28.66      5.29 o 
   3   6   4       16.83       19.07      3.73 o 
   4   6   4        0.16        0.33      1.80 o 
   5   6   4       46.22       45.98      7.25 o 
   6   6   4        4.48        6.53      2.51 o 
   7   6   4       27.78       33.01      4.76 o 
   8   6   4        9.33        9.84      4.56 o 
   9   6   4       56.25       52.64     13.57 o 
  -9   7   4        0.83       -0.48      4.96 o 
  -8   7   4       49.66       43.09     11.54 o 
  -7   7   4        1.06        0.91      3.93 o 
  -6   7   4        3.07       -0.73      3.26 o 
  -5   7   4        0.68       -1.17      2.10 o 
  -4   7   4        0.04       -3.64      3.35 o 
  -3   7   4       97.63       85.19     12.98 o 
  -2   7   4      258.09      241.04     26.54 o 
  -1   7   4       81.56      121.70     13.01 o 
   0   7   4      203.35      273.31     25.75 o 
   1   7   4      238.21      214.95     20.91 o 
   2   7   4       39.42       39.31      7.68 o 
   3   7   4      139.46      153.54     10.15 o 
   4   7   4      419.46      452.27     25.32 o 
   5   7   4      181.54      194.30     12.61 o 
   6   7   4        1.79        3.32      2.72 o 
   7   7   4       38.80       39.39      6.64 o 
   8   7   4       12.63        9.81      8.14 o 
   9   7   4        1.47        1.52      7.17 o 
  -8   8   4        5.66        3.49      4.80 o 
  -7   8   4       11.13        7.82      7.47 o 
  -6   8   4       52.41       63.53      9.61 o 
  -5   8   4      123.09      109.85     16.66 o 
  -4   8   4        0.01        8.59      5.17 o 
  -3   8   4       38.70       31.41      8.18 o 
  -2   8   4      276.08      294.40     32.68 o 
  -1   8   4      680.24      453.34     45.61 o 
   1   8   4      134.03      141.18     15.88 o 
   2   8   4       59.42       59.92     14.00 o 
   3   8   4       53.12       47.86      6.41 o 
   4   8   4      160.79      125.11     10.87 o 
   5   8   4        2.49        1.63      2.53 o 
   6   8   4       10.99        9.62      4.01 o 
   7   8   4        3.77        6.05      3.60 o 
  -8   9   4       10.75       15.57      6.38 o 
  -7   9   4        0.01        0.96      4.16 o 
  -6   9   4        4.94        6.65      6.80 o 
  -5   9   4        3.78       -2.16      4.27 o 
  -4   9   4      109.00      110.92     16.96 o 
  -3   9   4       11.88        3.64      4.98 o 
  -2   9   4      181.81      204.18     24.92 o 
  -1   9   4      746.29      884.16     88.39 o 
   1   9   4      395.80      337.57     32.95 o 
   2   9   4      270.19      252.45     26.79 o 
   3   9   4      739.02      685.56     63.24 o 
   4   9   4      149.30      107.70     13.65 o 
   5   9   4       29.87       30.88      5.96 o 
   6   9   4       24.11       30.28      6.19 o 
   7   9   4        3.78        4.47      4.10 o 
  -7  10   4        2.25        2.55      4.97 o 
  -6  10   4        0.34       -0.59      5.65 o 
  -5  10   4        0.33        0.46      3.26 o 
  -4  10   4        9.42        4.46      6.02 o 
  -3  10   4        1.50        0.71      5.24 o 
  -2  10   4        5.96        4.24      3.68 o 
   1  10   4       49.81       40.04      8.40 o 
   2  10   4       88.23       96.41     14.84 o 
   3  10   4        5.52       -2.27      4.20 o 
   4  10   4        5.49       -2.08      3.72 o 
   5  10   4       27.93       30.22      8.88 o 
   6  10   4       18.15       11.08      6.50 o 
   7  10   4        0.06       -2.68      6.06 o 
  -6  11   4        3.28        1.45      6.62 o 
  -5  11   4        2.43        1.61      4.68 o 
  -4  11   4       16.06       15.72      8.59 o 
  -3  11   4       48.96       56.13     13.42 o 
  -2  11   4       37.60       38.14     11.26 o 
   1  11   4       53.38       37.29      9.18 o 
   2  11   4       25.59       10.85      6.65 o 
   3  11   4       51.01       33.64      8.88 o 
   4  11   4       97.94       91.50     14.83 o 
   5  11   4       58.18       58.55     12.45 o 
   6  11   4        0.03        0.41      5.58 o 
  -4  12   4        0.37       -3.38      7.10 o 
  -3  12   4        9.41       -3.72      6.50 o 
   1  12   4       11.82       18.40      7.21 o 
   2  12   4        0.80        6.47      5.95 o 
   3  12   4       10.31       -1.90      5.02 o 
   4  12   4        2.87        2.27      5.39 o 
   0  13   4        6.72        6.47      5.72 o 
   1  13   4        2.11        3.05      5.98 o 
   2  13   4        6.95       11.37      7.14 o 
 -11   1   5        2.05        2.40      5.90 o 
 -10   1   5        2.60        1.22      4.27 o 
  -9   1   5       34.68       25.52      6.56 o 
  -8   1   5        5.47       10.78      4.87 o 
  -7   1   5      263.65      241.32     20.37 o 
  -6   1   5      248.52      250.34     20.12 o 
  -5   1   5      819.35      777.73     54.07 o 
  -4   1   5      690.69      660.34     45.67 o 
  -3   1   5      125.06      130.16      7.67 o 
  -2   1   5      134.94      139.55      6.78 o 
  -1   1   5      717.42      685.65     25.20 o 
   0   1   5     2364.67     2298.62     90.16 o 
   1   1   5      731.94      700.43     28.03 o 
   2   1   5     3527.92     3347.07    169.08 o 
   3   1   5        8.98       10.56      3.46 o 
   4   1   5     1262.58     1258.48     64.89 o 
   5   1   5      800.59      758.76     34.96 o 
   6   1   5      853.79      832.99     38.64 o 
   7   1   5      266.54      246.41     13.02 o 
   8   1   5       59.91       61.82      9.22 o 
   9   1   5        1.09        0.51      4.61 o 
  10   1   5       10.07        9.48      5.29 o 
 -11   2   5        0.02        2.01      9.07 o 
 -10   2   5       87.89      102.70     20.32 o 
  -9   2   5      109.74      118.24     14.01 o 
  -8   2   5       62.12       79.41     12.31 o 
  -7   2   5       65.52       57.95     14.96 o 
  -6   2   5       80.88       94.59     10.18 o 
  -5   2   5       63.47       78.84     21.66 o 
  -4   2   5       14.82       32.23      4.35 o 
  -3   2   5       48.92       62.57     11.43 o 
  -2   2   5     2311.82     2529.21    100.05 o 
  -1   2   5     3456.37     3564.11    128.32 o 
   0   2   5     1802.07     1699.77     66.91 o 
   1   2   5      591.46      565.70     25.36 o 
   2   2   5      557.03      580.71     30.40 o 
   3   2   5      292.75      280.81     15.44 o 
   4   2   5      413.64      457.75     24.62 o 
   5   2   5       19.39       22.26      2.91 o 
   6   2   5       19.47       16.78      5.17 o 
   7   2   5       11.99       11.50      2.50 o 
   8   2   5        2.51        2.54      3.97 o 
   9   2   5       36.97       31.48      7.93 o 
  10   2   5        2.45        0.41      4.91 o 
 -10   3   5       14.20       15.01      6.05 o 
  -9   3   5       15.71       14.93      5.23 o 
  -8   3   5       49.23       33.76      8.05 o 
  -7   3   5      140.75      135.29     13.60 o 
  -6   3   5        5.37        9.87      3.71 o 
  -5   3   5       50.04       63.84     10.26 o 
  -4   3   5      286.55      254.32     18.97 o 
  -3   3   5      192.80      232.29     17.19 o 
  -2   3   5      361.40      403.33     23.83 o 
  -1   3   5     2175.70     2169.54     95.19 o 
   0   3   5      866.57      741.89     29.66 o 
   1   3   5      339.27      273.32     12.90 o 
   2   3   5        0.35        0.74      2.50 o 
   3   3   5     2711.88     2558.10    129.80 o 
   4   3   5       22.14       38.49      8.46 o 
   5   3   5      262.53      317.53     30.69 o 
   6   3   5      408.88      453.10     22.18 o 
   7   3   5      188.85      211.76     14.85 o 
   8   3   5        5.68       10.04      5.02 o 
   9   3   5       45.58       41.15      8.21 o 
  10   3   5       58.05       54.09      9.90 o 
 -10   4   5        1.63        0.04      5.48 o 
  -9   4   5       16.30        7.33      4.92 o 
  -8   4   5        4.92        5.17      4.10 o 
  -7   4   5       75.71       58.12      8.75 o 
  -6   4   5      364.93      330.48     25.50 o 
  -5   4   5      180.64      213.38     31.79 o 
  -4   4   5     1011.93     1060.42     72.54 o 
  -3   4   5      449.35      465.57     32.98 o 
  -2   4   5       22.31       33.14      4.22 o 
  -1   4   5      213.51      207.97      9.04 o 
   0   4   5      210.45      235.05     11.26 o 
   1   4   5     1390.18     1432.95     62.90 o 
   2   4   5     1952.55     2079.07     91.74 o 
   3   4   5       44.07       62.48      4.59 o 
   4   4   5      177.38      212.76     12.68 o 
   5   4   5      114.96      117.83     12.42 o 
   6   4   5        0.72        2.38      2.00 o 
   7   4   5       12.01       13.24      3.82 o 
   8   4   5       80.59       75.43     11.58 o 
   9   4   5       59.27       50.78      9.10 o 
  10   4   5       27.68       38.09      8.87 o 
 -10   5   5        5.91        5.75      5.61 o 
  -9   5   5        6.95       10.72      4.90 o 
  -8   5   5       30.95       56.90      9.12 o 
  -7   5   5       97.65      104.40     17.98 o 
  -6   5   5       37.02       44.12      7.24 o 
  -5   5   5      349.27      344.60     26.32 o 
  -4   5   5       29.19       34.55     11.30 o 
  -3   5   5      402.88      390.43     40.73 o 
  -2   5   5     1423.18     1311.46     85.65 o 
  -1   5   5      331.19      266.73     15.13 o 
   0   5   5      900.40      926.23     41.75 o 
   1   5   5      653.21      578.32     26.53 o 
   2   5   5        0.20        1.34      1.66 o 
   3   5   5      227.94      267.18     15.14 o 
   4   5   5      272.32      270.21     16.65 o 
   5   5   5       33.91       38.67      4.53 o 
   6   5   5       77.01       84.80      7.15 o 
   7   5   5       59.61       58.50      6.39 o 
   8   5   5      103.09      110.14     22.25 o 
   9   5   5       17.28       13.74      9.26 o 
  10   5   5        1.01        5.35      7.69 o 
  -9   6   5       14.65       18.07      6.61 o 
  -8   6   5       16.10       16.97      8.34 o 
  -7   6   5       76.23       70.04      9.95 o 
  -6   6   5       77.08       76.62     16.66 o 
  -5   6   5      292.39      282.04     22.30 o 
  -4   6   5       61.17       57.70     10.89 o 
  -3   6   5       66.17       71.80     11.30 o 
  -2   6   5       54.19      100.50     11.04 o 
  -1   6   5        3.63        3.46      4.13 o 
   0   6   5       66.34       64.83      7.91 o 
   1   6   5      116.30      126.27     11.66 o 
   2   6   5      191.12      233.82     11.63 o 
   3   6   5        3.24        1.81      1.75 o 
   4   6   5      418.36      393.29     28.13 o 
   5   6   5      236.17      229.54     14.32 o 
   6   6   5        0.09       -1.44      2.21 o 
   7   6   5       15.39       13.89      4.42 o 
   8   6   5       52.62       54.50     13.53 o 
   9   6   5       33.64       17.69      9.00 o 
  -9   7   5        1.66       -1.54      4.71 o 
  -8   7   5        1.49        3.02      4.57 o 
  -7   7   5        6.52        5.59      4.48 o 
  -6   7   5        2.21        2.53      3.55 o 
  -5   7   5       19.31       19.77      8.03 o 
  -4   7   5       74.60       65.33     11.67 o 
  -3   7   5       62.07       62.57     11.04 o 
  -2   7   5       62.82       64.68     13.76 o 
  -1   7   5       38.04       50.30      7.04 o 
   0   7   5       45.70       91.83     10.30 o 
   1   7   5     1284.55     1115.50    127.42 o 
   2   7   5       61.20       61.89      5.66 o 
   3   7   5       74.10       61.50     14.71 o 
   4   7   5       35.65       42.21     14.35 o 
   5   7   5        4.40        9.63      3.80 o 
   6   7   5       13.05        9.49      3.92 o 
   7   7   5        1.31        3.04      3.19 o 
   9   7   5        4.01        3.38      7.32 o 
  -8   8   5        4.15        0.57      7.06 o 
  -7   8   5       11.61       16.25      5.97 o 
  -6   8   5       41.99       45.90      8.05 o 
  -5   8   5       14.99       14.83      6.76 o 
  -4   8   5        3.24       -2.97      3.64 o 
  -3   8   5        0.34        5.61      4.72 o 
  -2   8   5       71.65       95.55     15.10 o 
  -1   8   5       92.15       70.98     10.37 o 
   1   8   5      339.51      306.03     30.75 o 
   2   8   5       97.94      109.71     10.95 o 
   3   8   5       35.86       34.25      5.43 o 
   4   8   5       36.88       42.45      6.53 o 
   5   8   5        6.49        6.80      3.30 o 
   6   8   5        1.03        0.29      3.21 o 
   7   8   5       34.50       39.60      7.00 o 
  -8   9   5        0.01       -3.08      5.37 o 
  -7   9   5        0.65        2.20      4.32 o 
  -6   9   5        5.55       -0.26      4.14 o 
  -5   9   5       14.59       16.80      7.58 o 
  -4   9   5       12.43        6.13      5.80 o 
  -3   9   5        0.04       -0.89      4.35 o 
  -2   9   5        1.45       -1.34      4.27 o 
  -1   9   5       11.48       16.28      7.51 o 
   1   9   5       33.47       30.26      7.92 o 
   2   9   5        1.55        3.72      3.98 o 
   3   9   5       16.38       12.67      4.25 o 
   4   9   5       52.08       43.06      8.83 o 
   5   9   5        3.60        4.14      3.41 o 
   6   9   5        1.11        6.05      3.88 o 
   7   9   5        0.26        1.13      3.52 o 
  -7  10   5        7.78        5.17      7.92 o 
  -6  10   5       28.43       33.23     10.89 o 
  -5  10   5        3.26        2.68      6.32 o 
  -4  10   5       35.04       33.49     10.63 o 
  -3  10   5        0.02        0.30      5.91 o 
  -2  10   5       58.41       39.30      8.51 o 
   0  10   5       49.34       42.53      8.62 o 
   1  10   5        0.91       -5.35      3.57 o 
   2  10   5       85.25       73.24     12.68 o 
   3  10   5      116.18      118.17     16.51 o 
   4  10   5        0.07        1.52      4.53 o 
   5  10   5        0.08       -2.23      3.94 o 
   6  10   5        0.88       -5.35      5.58 o 
   7  10   5       17.14       19.85      9.07 o 
  -6  11   5        0.84       -1.45      7.40 o 
  -5  11   5        2.66        5.09      6.91 o 
  -4  11   5       23.53       26.28     10.52 o 
  -3  11   5       18.40       11.56      8.18 o 
  -2  11   5       40.89       76.46     15.76 o 
   0  11   5        1.21        2.16      4.42 o 
   1  11   5        1.90        7.36      6.02 o 
   2  11   5        1.12       -0.93      4.65 o 
   3  11   5       10.11        5.61      5.43 o 
   4  11   5       50.81       56.80     11.90 o 
   5  11   5        6.41       14.50      7.28 o 
  -4  12   5        4.12       -2.38      7.88 o 
  -3  12   5       21.47       21.67      9.33 o 
   0  12   5        0.02       -4.68      5.02 o 
   1  12   5        6.19       -2.49      4.65 o 
   2  12   5       20.03       13.79      7.32 o 
   3  12   5       44.18       41.19     11.56 o 
   4  12   5        6.51        4.94      6.69 o 
  -1  13   5       14.14       11.78      6.32 o 
   0  13   5        3.07        0.30      5.65 o 
   1  13   5       13.48       21.97      8.47 o 
 -11   0   6        3.17       -0.33      6.91 o 
 -10   0   6        9.93       14.72      8.10 o 
  -9   0   6       31.89       42.71     13.94 o 
  -8   0   6       83.83       98.23     19.07 o 
  -7   0   6     1021.61     1263.27    125.24 o 
  -6   0   6      915.48     1092.56    108.03 o 
  -5   0   6     1899.54     2352.67    224.31 o 
  -4   0   6      735.66     1281.40    123.80 o 
  -3   0   6      547.84      590.87     57.47 o 
  -2   0   6       50.33       72.70      4.53 o 
  -1   0   6       43.46       36.15      2.70 o 
   0   0   6        2.44        1.03      1.04 o 
   1   0   6      142.17      153.13     10.77 o 
   2   0   6     1955.58     2070.86    176.91 o 
   3   0   6     2754.38     2973.82    253.19 o 
   4   0   6       71.60       63.34      5.77 o 
   5   0   6      351.26      367.69     44.71 o 
   6   0   6      286.18      303.21     21.66 o 
   7   0   6      143.66      147.74     12.61 o 
   8   0   6       92.90       84.87      9.41 o 
   9   0   6       39.09       41.19     11.52 o 
  10   0   6       92.41      115.29     20.26 o 
 -11   1   6        1.97       -0.01      6.05 o 
 -10   1   6        5.40       -1.91      4.40 o 
  -9   1   6       17.84       20.84      6.10 o 
  -8   1   6      154.36      175.21     16.38 o 
  -7   1   6       37.01       30.76      6.29 o 
  -6   1   6       60.58       56.39      7.69 o 
  -5   1   6        1.13       22.75      5.50 o 
  -4   1   6     1623.50     1832.96    123.12 o 
  -3   1   6     2098.56     2431.62    127.24 o 
  -2   1   6        8.47       13.72      1.92 o 
  -1   1   6       35.35       40.40      2.15 o 
   0   1   6      979.48      990.20     39.38 o 
   1   1   6       51.30       54.36      7.04 o 
   2   1   6      258.72      276.59     13.09 o 
   3   1   6       94.41       89.57      6.29 o 
   4   1   6      995.24      982.16     50.95 o 
   5   1   6       33.08       37.59      4.78 o 
   6   1   6       53.08       62.00     12.51 o 
   7   1   6        2.72        2.08      1.77 o 
   8   1   6       82.60       87.20      8.15 o 
   9   1   6      188.03      173.76     16.94 o 
  10   1   6       10.39        9.10      6.11 o 
 -10   2   6       58.19       49.24     10.11 o 
  -9   2   6       18.63       15.06      5.84 o 
  -8   2   6      209.33      224.88     19.85 o 
  -7   2   6       30.69       39.54      7.02 o 
  -6   2   6      137.28      127.09     11.83 o 
  -5   2   6      687.07      628.14     44.15 o 
  -4   2   6      629.76      595.44     32.26 o 
  -3   2   6        1.62        2.30      1.78 o 
  -2   2   6      200.99      215.27      8.46 o 
  -1   2   6      245.41      266.06     10.27 o 
   0   2   6      167.70      201.21      8.60 o 
   1   2   6      283.30      259.01     13.92 o 
   2   2   6      275.23      320.87     15.08 o 
   3   2   6      428.16      438.40     23.57 o 
   4   2   6     1037.03     1033.41     53.61 o 
   5   2   6      545.32      530.33     28.72 o 
   6   2   6       95.10      101.96      7.28 o 
   7   2   6        6.62        8.63      2.57 o 
   8   2   6      270.08      244.76     19.68 o 
   9   2   6       94.07      112.29     13.73 o 
  10   2   6        2.32        0.11      5.01 o 
 -10   3   6        1.98        2.57      4.90 o 
  -9   3   6        3.52        0.43      4.31 o 
  -8   3   6       44.03       45.98      8.45 o 
  -7   3   6       20.35       25.56     10.95 o 
  -6   3   6       38.28       45.48      6.94 o 
  -5   3   6      220.94      191.58     15.67 o 
  -4   3   6        7.30       21.30      4.94 o 
  -3   3   6       65.81       93.53      9.98 o 
  -2   3   6      135.13      112.18      6.67 o 
  -1   3   6     2368.90     2243.31     88.76 o 
   0   3   6     3374.11     3453.74    135.16 o 
   1   3   6     2555.06     2671.29    116.84 o 
   2   3   6      181.87      201.23      9.86 o 
   3   3   6       50.14       68.51      9.52 o 
   4   3   6       69.67       70.43      6.23 o 
   5   3   6      441.56      537.68     29.15 o 
   6   3   6        0.02        3.72      2.37 o 
   7   3   6        7.56        3.51      2.44 o 
   8   3   6       35.44       43.97      5.94 o 
   9   3   6        9.71        2.82      4.60 o 
  10   3   6        1.33       -0.44      5.03 o 
 -10   4   6       16.01       11.86      5.98 o 
  -9   4   6       48.68       46.98      8.56 o 
  -8   4   6       26.72       24.00      6.19 o 
  -7   4   6       53.49       52.54      7.98 o 
  -6   4   6      716.05      622.81     44.51 o 
  -5   4   6       35.07       41.52      9.18 o 
  -4   4   6       70.35       99.78     14.84 o 
  -3   4   6      987.98     1053.97     56.74 o 
  -2   4   6      578.66      609.18     24.74 o 
  -1   4   6      568.95      585.01     23.78 o 
   0   4   6      731.55      824.73     42.03 o 
   1   4   6     1358.73     1465.62     64.91 o 
   2   4   6        0.66        2.19      1.95 o 
   3   4   6      380.38      341.68     18.86 o 
   4   4   6      184.51      197.19     11.89 o 
   5   4   6       10.55       11.08      2.64 o 
   6   4   6      477.82      475.61     26.59 o 
   7   4   6      409.86      439.75     22.17 o 
   8   4   6       54.23       73.57     12.00 o 
   9   4   6        3.65        0.48      5.80 o 
  10   4   6       84.91      113.10     21.64 o 
 -10   5   6        0.89        1.50      4.76 o 
  -9   5   6        1.26        0.24      3.91 o 
  -8   5   6        1.21        3.30      4.15 o 
  -7   5   6        0.18       -1.19      3.19 o 
  -6   5   6      399.87      369.56     28.58 o 
  -5   5   6       13.02       17.62      7.29 o 
  -4   5   6       27.94       17.42      7.62 o 
  -3   5   6       24.95       39.81      8.40 o 
  -2   5   6      262.90      270.51     27.59 o 
  -1   5   6      341.66      325.91     15.48 o 
   0   5   6      896.24      953.97     48.50 o 
   1   5   6     1084.46      966.77     50.10 o 
   2   5   6      135.18      165.19     11.56 o 
   3   5   6      113.30      115.26      9.03 o 
   4   5   6      280.70      295.56     17.24 o 
   5   5   6      765.40      778.95     41.37 o 
   6   5   6      324.29      335.50     19.83 o 
   7   5   6        5.06        1.76      3.28 o 
   8   5   6        5.65       -0.05      3.48 o 
   9   5   6        3.28        0.82      6.02 o 
  -9   6   6        0.79       -5.68      3.78 o 
  -8   6   6        8.24        4.69      4.63 o 
  -7   6   6       48.65       72.11     10.52 o 
  -6   6   6        7.15       17.56      5.15 o 
  -5   6   6      152.63      157.23     20.23 o 
  -4   6   6       30.84       28.73      7.96 o 
  -3   6   6      181.80      160.69     19.53 o 
  -2   6   6      163.75      164.87     18.17 o 
  -1   6   6      185.28      182.77      9.67 o 
   0   6   6       38.28       48.28      7.68 o 
   1   6   6      116.89      112.25     15.96 o 
   2   6   6       27.71       32.66      3.84 o 
   3   6   6      108.72       74.86      7.77 o 
   4   6   6      296.39      310.94     26.47 o 
   5   6   6      127.23      112.67     10.56 o 
   6   6   6       48.42       40.09      6.21 o 
   7   6   6      253.73      283.46     24.91 o 
   8   6   6       66.32       82.75     10.40 o 
   9   6   6        2.84        6.76      7.62 o 
  -9   7   6        1.14        0.33      5.14 o 
  -8   7   6        0.96        3.44      4.73 o 
  -7   7   6        6.18        2.98      4.30 o 
  -6   7   6        9.01       14.44      4.97 o 
  -5   7   6      114.37      132.78     20.14 o 
  -4   7   6      277.73      270.00     30.55 o 
  -3   7   6      324.20      294.80     21.80 o 
  -2   7   6      468.46      450.19     48.53 o 
  -1   7   6      494.54      491.11     41.44 o 
   0   7   6      178.46      157.73      9.85 o 
   1   7   6        0.98        0.83      1.42 o 
   2   7   6     1212.18     1186.26     81.97 o 
   3   7   6      210.77      187.92     14.77 o 
   4   7   6      411.91      424.33     28.76 o 
   5   7   6       89.98      101.83     10.25 o 
   6   7   6       63.50       66.24      8.42 o 
   7   7   6       20.19       15.36      4.72 o 
   9   7   6        0.11       -0.07      6.24 o 
  -8   8   6        1.41        5.91      5.14 o 
  -7   8   6       11.64        5.92      4.83 o 
  -6   8   6        0.00       -0.30      3.35 o 
  -5   8   6        0.06        3.12      4.87 o 
  -4   8   6       14.60       21.86      7.51 o 
  -3   8   6      396.18      419.37     30.24 o 
  -2   8   6      173.21      211.50     16.44 o 
  -1   8   6        0.55       -0.37      2.90 o 
   0   8   6       31.31       27.10      7.06 o 
   1   8   6       51.15       41.48      6.26 o 
   2   8   6      199.56      167.07     13.80 o 
   3   8   6      150.54      149.05     12.66 o 
   4   8   6        4.49        1.93      2.84 o 
   5   8   6        1.44       -3.90      2.60 o 
   6   8   6       13.56        8.94      4.30 o 
   7   8   6        0.70        3.05      4.37 o 
  -8   9   6        0.40       -4.20      6.84 o 
  -7   9   6       14.33        6.10      6.99 o 
  -6   9   6        9.83       -0.67      5.39 o 
  -5   9   6       26.79       26.21      8.77 o 
  -4   9   6       24.47       26.87      8.74 o 
  -3   9   6      304.61      322.14     36.36 o 
  -2   9   6      530.59      633.92     65.38 o 
  -1   9   6      294.71      326.65     36.84 o 
   0   9   6       71.91       74.88     12.23 o 
   1   9   6      456.68      443.34     42.98 o 
   2   9   6      136.48      122.97     11.66 o 
   3   9   6       63.01       65.29      8.00 o 
   4   9   6       41.66       28.87      5.32 o 
   5   9   6        0.02       -2.91      2.73 o 
   6   9   6        0.65        0.51      3.64 o 
   7   9   6        0.98       -3.17      3.81 o 
  -7  10   6        7.72        8.44      8.40 o 
  -6  10   6        1.03       -6.99      4.79 o 
  -5  10   6        0.12        0.04      5.87 o 
  -4  10   6       15.60       29.70      9.96 o 
  -3  10   6       55.32       52.68     12.53 o 
  -2  10   6        0.07       -0.82      3.46 o 
  -1  10   6        0.62        0.33      3.31 o 
   0  10   6       27.83       32.23      8.48 o 
   1  10   6        0.01       -3.57      3.35 o 
   2  10   6       14.96        7.73      5.24 o 
   3  10   6        6.95        2.34      3.75 o 
   4  10   6        5.53       -1.34      4.61 o 
   5  10   6       11.16       10.62      5.00 o 
   6  10   6        3.59       -2.75      3.54 o 
  -6  11   6        0.25       -7.36      6.32 o 
  -5  11   6        2.78        4.24      6.91 o 
  -4  11   6       11.81        9.85      8.51 o 
  -3  11   6       61.24       86.73     16.88 o 
  -2  11   6       14.96       20.44      9.14 o 
  -1  11   6       50.35       44.79      9.67 o 
   0  11   6       31.93       19.03      7.51 o 
   1  11   6      105.37      100.76     15.69 o 
   2  11   6       89.30      105.55     16.02 o 
   3  11   6      107.93       79.35     12.27 o 
   4  11   6       31.99       26.21      8.96 o 
   5  11   6       12.09       19.29      8.07 o 
  -4  12   6       19.63       32.78     12.12 o 
  -3  12   6        2.35       10.18      9.03 o 
  -2  12   6       13.17       11.75      5.87 o 
  -1  12   6       14.22       13.79      6.50 o 
   0  12   6        4.61        0.48      5.43 o 
   1  12   6        6.17        6.80      5.72 o 
   2  12   6        3.85       -0.33      4.76 o 
   3  12   6        0.75        0.30      4.57 o 
   4  12   6        1.47       -0.19      6.10 o 
  -1  13   6        0.72       -0.82      5.80 o 
   0  13   6       17.79       23.23      8.77 o 
 -10   1   7       24.45       16.65      6.89 o 
  -9   1   7       33.42       35.68     15.56 o 
  -8   1   7       67.93       75.77     10.51 o 
  -7   1   7      270.17      240.38     20.09 o 
  -6   1   7      213.33      197.05     26.57 o 
  -5   1   7       53.53       49.73     14.54 o 
  -4   1   7       79.47       67.78      8.87 o 
  -3   1   7      429.80      392.18     18.97 o 
  -2   1   7      701.33      636.50     23.56 o 
  -1   1   7     2877.02     2743.99     99.20 o 
   0   1   7     2958.93     2815.26    110.18 o 
   1   1   7      152.96      170.84      8.45 o 
   2   1   7      971.62      962.49     42.61 o 
   3   1   7      970.68      890.37     45.56 o 
   4   1   7     1117.36     1089.11     59.83 o 
   5   1   7      420.90      428.60     20.70 o 
   6   1   7       94.41       92.45      6.39 o 
   7   1   7        4.43        2.41      1.88 o 
   8   1   7        5.82        1.35      2.20 o 
   9   1   7        0.03        0.27      4.63 o 
  10   1   7        2.86       10.10      5.94 o 
 -10   2   7       15.26       18.61      8.46 o 
  -9   2   7        0.00       -0.50      3.27 o 
  -8   2   7       39.97       42.98      7.56 o 
  -7   2   7       20.59       10.40      3.98 o 
  -6   2   7       10.76        2.50      4.52 o 
  -5   2   7        3.38       -1.82      3.08 o 
  -4   2   7     1593.31     1677.57    112.46 o 
  -3   2   7      179.49      167.39      8.79 o 
  -2   2   7      348.65      390.09     14.89 o 
  -1   2   7       14.61       24.11      2.22 o 
   0   2   7     3303.32     3232.47    126.11 o 
   1   2   7      603.88      629.11     27.91 o 
   2   2   7      126.81      184.00     15.54 o 
   3   2   7      138.91      132.60      8.19 o 
   4   2   7      699.96      728.22     38.46 o 
   5   2   7      179.20      171.79     10.67 o 
   6   2   7        0.52       -0.29      1.57 o 
   7   2   7       19.69       23.83      4.85 o 
   8   2   7       43.33       43.35      5.45 o 
   9   2   7       19.68       10.33      7.82 o 
  10   2   7        0.72        1.22      5.24 o 
 -10   3   7        0.25        4.18      5.11 o 
  -9   3   7        3.95        5.31      4.63 o 
  -8   3   7        2.92        5.91      4.19 o 
  -7   3   7        1.47       -0.57      3.29 o 
  -6   3   7      491.26      445.44     33.14 o 
  -5   3   7       12.57        5.32      3.87 o 
  -4   3   7       57.42       65.47      6.05 o 
  -3   3   7      358.01      432.19     24.35 o 
  -2   3   7     1458.71     1492.67     54.59 o 
  -1   3   7       84.23       91.39      4.72 o 
   0   3   7        0.18        1.83      1.94 o 
   1   3   7     5804.28     5948.13    293.11 o 
   2   3   7       59.88      115.25     12.67 o 
   3   3   7      118.08      129.75     11.99 o 
   4   3   7     1277.51     1187.20     73.28 o 
   5   3   7      460.10      500.77     34.66 o 
   6   3   7        8.22       10.36      3.96 o 
   7   3   7       32.62       31.02      6.10 o 
   8   3   7       79.39       91.15      9.49 o 
   9   3   7       26.31       17.25      6.53 o 
  10   3   7       18.92       13.90      8.70 o 
 -10   4   7        4.27        6.50      5.57 o 
  -9   4   7       23.25       25.44      6.57 o 
  -8   4   7        2.43        3.35      3.88 o 
  -7   4   7      193.30      159.05     14.66 o 
  -6   4   7      617.99      610.20     44.28 o 
  -5   4   7        6.73       12.93      6.00 o 
  -4   4   7       37.95       44.82      8.71 o 
  -3   4   7       54.61       71.60      7.63 o 
  -2   4   7        6.98        7.20      1.12 o 
  -1   4   7       88.91       92.43      4.58 o 
   0   4   7     2211.06     2444.96    121.47 o 
   1   4   7     1021.29     1073.70     67.11 o 
   2   4   7      212.86      216.23     10.73 o 
   3   4   7        1.98        0.03      1.77 o 
   4   4   7        0.02       -1.50      1.39 o 
   5   4   7      403.79      403.87     22.79 o 
   6   4   7       36.55       36.85      4.71 o 
   7   4   7       29.62       29.92      4.12 o 
   8   4   7       41.35       50.17      6.13 o 
   9   4   7       46.47       39.18     12.08 o 
  10   4   7       32.73       25.80     11.49 o 
 -10   5   7       38.45       48.65      9.93 o 
  -9   5   7        5.68        6.64      4.82 o 
  -8   5   7       79.55       85.09     11.33 o 
  -7   5   7      282.66      308.53     25.24 o 
  -6   5   7      112.16      114.39     12.32 o 
  -5   5   7      235.91      274.47     32.02 o 
  -4   5   7      139.89      111.84     21.85 o 
  -3   5   7      593.11      570.50     26.74 o 
  -2   5   7       54.65       58.43      4.22 o 
  -1   5   7        1.67        4.81      1.52 o 
   0   5   7      198.53      218.65     11.90 o 
   1   5   7        4.96       13.78      3.71 o 
   2   5   7       82.85      108.41     10.95 o 
   3   5   7        4.98        7.27      2.79 o 
   4   5   7      384.45      399.15     26.87 o 
   5   5   7        0.25       -2.33      1.96 o 
   6   5   7      242.99      225.97     16.89 o 
   7   5   7        1.08        1.83      3.09 o 
   8   5   7        0.38       -0.99      2.94 o 
   9   5   7       20.22       18.40      9.00 o 
  -9   6   7       19.70       12.53      6.28 o 
  -8   6   7        0.27       -3.38      4.27 o 
  -7   6   7        0.61        4.07      4.13 o 
  -6   6   7       79.67       90.14     10.87 o 
  -5   6   7       39.79       34.03      6.25 o 
  -4   6   7       11.88       54.87     28.53 o 
  -3   6   7      195.56      203.29     15.77 o 
  -2   6   7        5.45        5.05      2.94 o 
  -1   6   7       27.73       27.78      2.98 o 
   0   6   7      180.43      208.05     16.08 o 
   1   6   7      995.29     1039.85     65.52 o 
   2   6   7        1.36        1.52      2.47 o 
   3   6   7      603.23      544.66     35.58 o 
   4   6   7       48.57       56.27      7.29 o 
   5   6   7       27.90       42.10      7.30 o 
   6   6   7        8.36        5.81      3.37 o 
   7   6   7       19.35       21.11      9.27 o 
   8   6   7        9.71       10.14      3.96 o 
   9   6   7       28.58       18.33     10.00 o 
  -9   7   7        9.84        7.54      5.68 o 
  -8   7   7        1.40        3.94      5.06 o 
  -7   7   7        4.37        5.20      7.75 o 
  -6   7   7      190.82      180.81     18.62 o 
  -5   7   7       14.84       15.02      4.83 o 
  -4   7   7      101.61       80.69     13.50 o 
  -3   7   7      134.79      149.71     12.88 o 
  -2   7   7        6.28       13.80      7.15 o 
  -1   7   7      537.43      557.80     30.73 o 
   0   7   7       59.10       55.03      6.15 o 
   1   7   7      728.45      708.07     37.10 o 
   2   7   7      134.22      139.84     11.95 o 
   3   7   7       89.75       78.61      8.51 o 
   4   7   7      133.38      144.18     12.63 o 
   5   7   7        4.21        2.98      4.72 o 
   6   7   7        1.03       -2.67      3.36 o 
   7   7   7       15.34       16.46      4.91 o 
   8   7   7        0.64        5.49      4.10 o 
  -8   8   7        4.25        6.59      5.33 o 
  -7   8   7       46.81       73.53     15.95 o 
  -6   8   7        7.36        3.35      6.32 o 
  -5   8   7        6.53        3.61      5.32 o 
  -4   8   7       63.17       60.90      7.89 o 
  -3   8   7      116.44      123.95     11.77 o 
  -2   8   7        0.65       -0.53      3.35 o 
  -1   8   7       18.90       20.34      4.59 o 
   0   8   7       37.52       53.70      7.01 o 
   1   8   7       39.20       31.90      5.10 o 
   2   8   7      499.19      462.78     47.00 o 
   3   8   7        3.68        5.10      3.13 o 
   4   8   7        8.50        5.42      3.34 o 
   5   8   7      227.92      246.62     19.35 o 
   6   8   7      137.81      178.67     15.53 o 
   7   8   7       47.25       56.54     13.31 o 
   8   8   7       17.29       11.71      7.36 o 
  -7   9   7        9.36        6.02      6.84 o 
  -6   9   7        1.33       -1.19      5.46 o 
  -5   9   7        2.71        6.46      4.17 o 
  -4   9   7       15.56       23.64      9.03 o 
  -3   9   7       93.87       95.56     15.84 o 
  -2   9   7       64.23       66.69      8.18 o 
  -1   9   7        0.17        1.46      3.21 o 
   0   9   7        0.16        2.97      4.01 o 
   1   9   7       66.36       70.30     11.82 o 
   2   9   7       13.33       12.22      3.95 o 
   3   9   7       42.79       28.76      5.33 o 
   4   9   7      113.71      116.88     11.68 o 
   5   9   7        0.47       -0.12      3.05 o 
   6   9   7        1.23        2.61      3.81 o 
   7   9   7        8.45        4.77      4.16 o 
  -6  10   7        1.81        5.95      7.62 o 
  -5  10   7        5.73       12.82      7.32 o 
  -4  10   7        1.32        7.06      6.91 o 
  -3  10   7        0.03        7.66      6.24 o 
  -2  10   7        0.46       -1.53      2.42 o 
  -1  10   7       14.77       12.56      6.43 o 
   0  10   7        3.63       10.18      5.46 o 
   1  10   7        0.61        1.30      4.42 o 
   2  10   7       23.61       30.52      8.25 o 
   3  10   7        0.59        1.54      3.56 o 
   4  10   7       57.84       51.83      8.35 o 
   5  10   7        6.18        5.59      4.41 o 
   6  10   7       66.30       65.34     12.04 o 
  -5  11   7       14.05       15.02      8.81 o 
  -4  11   7       54.32       69.55     15.65 o 
  -3  11   7        5.90        1.34      3.70 o 
  -2  11   7        0.98       -3.49      3.57 o 
  -1  11   7        9.07       13.27      7.25 o 
   0  11   7        2.03        0.63      4.65 o 
   1  11   7        0.06        4.50      4.68 o 
   2  11   7       16.65       22.60      8.29 o 
   3  11   7       46.86       54.57     12.30 o 
   4  11   7        1.06       -3.01      4.72 o 
   5  11   7        9.41        6.65      6.95 o 
  -4  12   7        2.09       -0.56      8.10 o 
  -3  12   7        3.26        1.73      6.15 o 
  -2  12   7        1.36        2.60      5.69 o 
  -1  12   7       24.98       26.65      8.81 o 
   0  12   7        6.34        0.56      4.68 o 
   1  12   7       37.67       33.01      9.63 o 
   2  12   7       21.18       18.03      7.69 o 
   3  12   7        1.48        2.12      6.39 o 
 -10   0   8        2.25        7.36      6.99 o 
  -9   0   8       83.66      108.71     18.74 o 
  -8   0   8      329.26      335.49     38.04 o 
  -7   0   8      565.15      523.20     54.78 o 
  -6   0   8       51.55       60.45     10.93 o 
  -5   0   8       71.97       93.70     12.16 o 
  -4   0   8      478.26      609.16     60.22 o 
  -3   0   8     1322.10     1484.03     76.55 o 
  -2   0   8      167.43      125.85      9.05 o 
  -1   0   8     1173.52     1080.02     75.82 o 
   0   0   8      897.91      697.87     45.60 o 
   1   0   8      999.28      963.54     74.32 o 
   2   0   8     5224.69     5774.78    352.34 o 
   3   0   8     2217.49     1647.49    141.24 o 
   4   0   8     1541.24     1300.10    131.23 o 
   5   0   8      828.64      709.89     53.11 o 
   6   0   8      229.34      230.87     18.16 o 
   7   0   8      114.41      112.11     11.01 o 
   8   0   8       87.69      100.47     10.97 o 
   9   0   8      298.47      347.53     40.26 o 
  10   0   8        8.31       11.52      9.25 o 
 -10   1   8        3.52        7.26      5.62 o 
  -9   1   8        6.48       10.73      5.54 o 
  -8   1   8       77.15       90.47     17.86 o 
  -7   1   8      417.49      382.06     32.19 o 
  -6   1   8       12.89       12.41      4.43 o 
  -5   1   8      114.23       94.17     12.12 o 
  -4   1   8      263.33      341.79     51.14 o 
  -3   1   8     3233.64     3379.03    120.95 o 
  -2   1   8      494.06      503.51     18.98 o 
  -1   1   8     1346.09     1350.15     49.36 o 
   0   1   8     1160.58     1057.95     41.61 o 
   1   1   8     4501.74     4690.18    231.64 o 
   2   1   8     1408.25     1328.06     59.25 o 
   3   1   8       40.93       40.61      4.26 o 
   4   1   8     1277.67     1371.66     70.58 o 
   5   1   8      195.34      205.43     11.65 o 
   6   1   8       47.24       48.82      4.47 o 
   7   1   8       11.59       11.69      2.62 o 
   8   1   8       18.35       15.45      3.14 o 
   9   1   8        0.35        1.89      6.99 o 
  10   1   8        0.67        1.24      4.96 o 
 -10   2   8       13.04       19.61      7.37 o 
  -9   2   8        0.89        3.87      4.84 o 
  -8   2   8        9.89        4.11      3.98 o 
  -7   2   8       21.09       22.65      5.83 o 
  -6   2   8      253.88      240.84     27.02 o 
  -5   2   8        0.28        5.61      3.61 o 
  -4   2   8        7.18        3.16      1.93 o 
  -3   2   8      151.71      188.23      7.71 o 
  -2   2   8      450.54      456.15     19.90 o 
  -1   2   8      167.61      183.17      7.38 o 
   0   2   8      194.66      196.99      8.62 o 
   1   2   8     1669.80     1615.03     70.05 o 
   2   2   8       63.98       60.56      4.87 o 
   3   2   8     1056.78     1114.12     57.65 o 
   4   2   8      235.06      209.76     12.48 o 
   5   2   8        0.16       -0.49      1.59 o 
   6   2   8       33.13       37.75      4.06 o 
   7   2   8      233.63      223.14     12.60 o 
   8   2   8      194.70      181.58     10.80 o 
   9   2   8        0.04       -1.82      4.89 o 
  10   2   8        1.01       -1.04      7.28 o 
 -10   3   8        6.56        7.98      5.72 o 
  -9   3   8        0.78       -2.59      3.74 o 
  -8   3   8        3.94        3.87      3.93 o 
  -7   3   8       31.90       31.34      6.33 o 
  -6   3   8       98.17      110.81     11.46 o 
  -5   3   8       68.85       78.96     18.46 o 
  -4   3   8      170.86      196.21     13.94 o 
  -3   3   8      100.60      107.42      8.87 o 
  -2   3   8     3249.85     3314.25    119.86 o 
  -1   3   8      735.03      790.57     29.13 o 
   0   3   8       42.21       41.33      3.07 o 
   1   3   8      322.85      360.92     19.47 o 
   2   3   8      384.49      396.31     18.76 o 
   3   3   8      640.89      608.14     32.24 o 
   4   3   8      216.20      217.20     15.56 o 
   5   3   8        1.92        1.70      1.90 o 
   6   3   8       79.47       86.91      7.42 o 
   7   3   8       35.25       32.77      4.34 o 
   8   3   8       11.03        6.43      3.23 o 
   9   3   8        0.21       -1.71      5.39 o 
  10   3   8       15.97        3.46      8.85 o 
 -10   4   8        0.29       -1.74      4.59 o 
  -9   4   8       80.76       94.64     27.40 o 
  -8   4   8       82.23       84.61     11.07 o 
  -7   4   8       10.02        6.22      4.11 o 
  -6   4   8       12.36        6.93      3.98 o 
  -5   4   8      498.10      576.24     41.39 o 
  -4   4   8       22.59       28.55      3.99 o 
  -3   4   8      137.70      147.86      7.97 o 
  -2   4   8       75.45      100.17      4.68 o 
  -1   4   8      123.19      148.40      8.89 o 
   0   4   8       76.87       83.28      4.55 o 
   1   4   8      549.62      568.22     29.70 o 
   2   4   8     1250.30     1308.58     66.20 o 
   4   4   8      408.80      398.54     26.84 o 
   5   4   8     1087.06     1057.47     66.11 o 
   6   4   8      249.27      260.23     19.10 o 
   7   4   8       63.25       70.28      8.31 o 
   8   4   8       68.44       79.27      7.81 o 
   9   4   8       18.76        5.32      7.40 o 
  -9   5   8        0.43        0.37      4.69 o 
  -8   5   8       35.17       43.38      8.42 o 
  -7   5   8      106.04      121.90     19.84 o 
  -6   5   8      153.75      203.22     22.15 o 
  -5   5   8      236.28      292.99     45.28 o 
  -4   5   8      318.71      351.84     33.54 o 
  -3   5   8      274.03      267.49     16.59 o 
  -2   5   8      445.72      427.44     18.16 o 
  -1   5   8      163.72      160.45      7.44 o 
   0   5   8       31.72       43.67      4.37 o 
   1   5   8       97.12      101.94      7.14 o 
   2   5   8       14.91       20.34      6.16 o 
   3   5   8      713.88      680.31     51.53 o 
   4   5   8      602.47      620.62     46.64 o 
   5   5   8       48.07       42.69      6.19 o 
   6   5   8       69.65       70.40      7.92 o 
   7   5   8       33.18       31.25      5.67 o 
   8   5   8        4.00        4.72      3.10 o 
   9   5   8        7.55        5.50      7.43 o 
  -9   6   8       13.26        8.17      6.24 o 
  -8   6   8       28.42       26.93     12.51 o 
  -7   6   8       22.89       28.72      6.99 o 
  -6   6   8      135.82      163.00     15.57 o 
  -5   6   8      139.20      158.16     14.46 o 
  -4   6   8       95.40      114.69     10.79 o 
  -3   6   8       68.83       67.96      6.04 o 
  -2   6   8       23.94       24.34      3.50 o 
  -1   6   8        0.09        1.32      1.97 o 
   0   6   8      363.93      355.58     24.21 o 
   1   6   8      489.13      470.26     25.38 o 
   2   6   8      269.34      254.70     29.57 o 
   3   6   8       92.41       79.23     16.84 o 
   4   6   8      848.29      953.88     63.25 o 
   5   6   8      358.82      393.89     28.81 o 
   6   6   8      178.18      217.95     29.85 o 
   7   6   8       20.73       17.74      6.04 o 
   8   6   8        2.03        5.64      4.16 o 
   9   6   8        1.20        1.78      6.76 o 
  -9   7   8       12.53       14.79      8.66 o 
  -8   7   8       47.28       43.51      9.70 o 
  -7   7   8       43.25       46.60      8.47 o 
  -6   7   8      102.69      108.42     18.29 o 
  -5   7   8      535.43      532.35     56.59 o 
  -4   7   8      493.28      497.60     29.26 o 
  -3   7   8      301.82      307.57     19.23 o 
  -2   7   8       71.11       79.68     12.10 o 
  -1   7   8      546.04      554.39     26.12 o 
   0   7   8      827.49      830.50     42.67 o 
   1   7   8      206.04      218.01     13.05 o 
   2   7   8      766.72      833.81     43.78 o 
   3   7   8      334.72      309.03     21.88 o 
   4   7   8       69.02       59.98     16.62 o 
   5   7   8        3.78        5.66      3.43 o 
   6   7   8       14.09       12.36      4.34 o 
   7   7   8        2.88        4.65      3.77 o 
   8   7   8        0.15        0.76      3.67 o 
  -8   8   8        0.05       -2.68      7.14 o 
  -7   8   8        7.56       10.48      7.73 o 
  -6   8   8       12.82       10.33      6.99 o 
  -5   8   8       44.51       43.64      7.28 o 
  -4   8   8      228.95      223.61     14.42 o 
  -3   8   8       19.04       29.24      4.47 o 
  -2   8   8        6.99        7.55      2.79 o 
  -1   8   8       43.83       49.54      5.82 o 
   0   8   8       22.92       12.01      3.74 o 
   1   8   8      134.50      116.60     19.47 o 
   2   8   8        0.91        6.01      3.32 o 
   3   8   8        8.41        5.69      3.45 o 
   4   8   8       50.26       54.07      7.72 o 
   5   8   8       28.07       34.68      6.50 o 
   6   8   8        1.53        4.00      3.39 o 
   7   8   8        7.19       14.41      5.16 o 
   8   8   8        0.25        4.20      4.33 o 
  -7   9   8        0.01       -3.49      5.50 o 
  -6   9   8        0.41       -3.82      4.11 o 
  -5   9   8       24.58       29.19      6.63 o 
  -4   9   8       72.12       76.62     14.72 o 
  -3   9   8      145.29      171.77     15.08 o 
  -2   9   8       18.41        8.34      4.13 o 
  -1   9   8       50.78       57.84      8.26 o 
   0   9   8      248.13      226.70     24.63 o 
   1   9   8       33.60       38.38      6.43 o 
   2   9   8       45.44       32.75      5.71 o 
   3   9   8       12.73       16.77      8.47 o 
   4   9   8        3.14       -2.54      2.95 o 
   5   9   8        3.64        3.63      4.24 o 
   6   9   8        1.69        3.40      4.07 o 
   7   9   8        2.20        3.76      6.24 o 
  -6  10   8        2.94        7.40      7.92 o 
  -5  10   8        3.71        1.71      6.50 o 
  -4  10   8        7.32        7.99      6.80 o 
  -3  10   8       32.09       37.62      8.94 o 
  -2  10   8        3.97        9.88      4.22 o 
  -1  10   8        6.92        6.69      5.13 o 
   0  10   8        1.64        0.56      4.13 o 
   1  10   8        9.46       13.19      6.10 o 
   2  10   8        0.54       -0.52      3.94 o 
   3  10   8       13.76        7.36      3.83 o 
   4  10   8       14.37        8.18      4.12 o 
   5  10   8        1.14        1.18      3.35 o 
   6  10   8        0.84       -1.72      3.68 o 
  -5  11   8       37.24       33.31     11.93 o 
  -4  11   8       72.74      103.13     19.18 o 
  -3  11   8        9.76        1.48      4.34 o 
  -2  11   8       44.70       48.97      8.53 o 
  -1  11   8       97.50       89.27     15.02 o 
   0  11   8       56.34       60.97     11.71 o 
   1  11   8      105.14      117.27     17.25 o 
   2  11   8       35.01       42.52     10.37 o 
   3  11   8       11.81       19.74      7.69 o 
   4  11   8        5.27       16.87      8.21 o 
   5  11   8        0.01       -0.33      4.18 o 
  -3  12   8        4.63        0.22      7.12 o 
  -2  12   8       21.48       16.91      7.73 o 
  -1  12   8        5.11        9.48      6.76 o 
   0  12   8        0.01        7.66      5.69 o 
   1  12   8        7.84        3.90      6.10 o 
   2  12   8        0.56        6.17      6.02 o 
   3  12   8        3.34       -3.01      5.58 o 
 -10   1   9        4.88        3.18      4.31 o 
  -9   1   9       44.67       42.79      8.46 o 
  -8   1   9      134.40      137.97     15.41 o 
  -7   1   9       11.82        7.19      6.11 o 
  -6   1   9        7.50        7.98      4.39 o 
  -5   1   9      278.75      259.00     28.50 o 
  -4   1   9       97.51      105.86     13.94 o 
  -3   1   9     1973.39     1981.26     71.90 o 
  -2   1   9      293.16      249.91      9.91 o 
  -1   1   9      528.42      534.09     20.11 o 
   0   1   9      135.62      123.45      6.39 o 
   1   1   9      983.91      861.64     37.73 o 
   2   1   9     1501.38     1539.49     77.43 o 
   3   1   9      766.54      801.50     41.80 o 
   4   1   9      159.53      146.62     15.82 o 
   5   1   9      157.17      160.24      9.29 o 
   6   1   9        0.28       -1.38      1.47 o 
   7   1   9        0.89        1.21      1.87 o 
   8   1   9        5.00       11.11      3.30 o 
   9   1   9        3.24        1.09      4.54 o 
  10   1   9        3.07        7.66      8.88 o 
 -10   2   9        0.80       -0.31      5.66 o 
  -9   2   9        8.01        5.59      5.15 o 
  -8   2   9        0.08        3.45      4.17 o 
  -7   2   9       16.42       16.23      5.07 o 
  -6   2   9        6.90        7.76      3.67 o 
  -5   2   9        0.10        2.34      2.04 o 
  -4   2   9       56.33       59.36      6.67 o 
  -3   2   9      171.78      178.27      7.48 o 
  -2   2   9       81.68       80.08      3.82 o 
  -1   2   9       37.70       42.22      3.83 o 
   0   2   9     1799.64     1804.07     77.96 o 
   1   2   9      692.94      800.92     35.64 o 
   2   2   9      354.31      418.94     19.61 o 
   3   2   9      387.02      432.76     23.59 o 
   4   2   9       31.34       41.39      4.22 o 
   5   2   9       23.82       28.72      3.92 o 
   6   2   9      158.52      155.64     11.12 o 
   7   2   9       62.35       55.22      5.46 o 
   8   2   9       69.66       70.16      8.74 o 
   9   2   9        4.77       10.11      7.58 o 
  10   2   9        8.80       17.62     10.18 o 
 -10   3   9        6.45        1.98      5.31 o 
  -9   3   9       57.75       45.56      8.62 o 
  -8   3   9       49.48       56.29      9.02 o 
  -7   3   9      189.41      203.03     17.76 o 
  -6   3   9      208.97      215.60     23.70 o 
  -5   3   9        0.82        2.79      4.27 o 
  -4   3   9     1475.48     1700.88    123.26 o 
  -3   3   9       15.63       18.35      1.95 o 
  -2   3   9      167.66      159.42      6.79 o 
  -1   3   9      312.31      310.36     12.09 o 
   0   3   9        7.17        7.09      2.17 o 
   1   3   9      131.45      182.29     10.74 o 
   2   3   9       28.79       43.23      5.02 o 
   3   3   9      194.19      248.95     17.27 o 
   4   3   9      214.65      198.33     14.75 o 
   5   3   9      361.91      324.77     22.61 o 
   6   3   9        4.30        3.72      2.83 o 
   7   3   9        0.01        3.80      2.74 o 
   8   3   9        0.13        0.17      2.83 o 
   9   3   9        1.68       -0.45      6.88 o 
 -10   4   9        0.37        5.21      5.33 o 
  -9   4   9        1.96       -1.15      3.75 o 
  -8   4   9       53.24       47.13      8.52 o 
  -7   4   9       10.74       10.31      7.55 o 
  -6   4   9      339.84      328.08     25.82 o 
  -5   4   9       11.77       22.00      6.51 o 
  -4   4   9      430.51      420.30     23.85 o 
  -3   4   9     1243.18     1313.50     53.61 o 
  -2   4   9        4.36        7.77      1.97 o 
  -1   4   9       59.76       78.33      4.79 o 
   0   4   9      592.52      573.64     24.45 o 
   1   4   9      967.95      982.80     50.16 o 
   2   4   9      349.47      366.97     20.20 o 
   3   4   9      773.17      739.80     47.12 o 
   4   4   9       38.49       38.20      5.51 o 
   5   4   9       10.53       10.16      3.52 o 
   6   4   9       21.65       19.93      4.66 o 
   7   4   9      262.29      277.48     20.59 o 
   8   4   9       14.44       16.46      4.23 o 
   9   4   9        4.92       -2.27      5.95 o 
  -9   5   9        7.22        4.44      5.18 o 
  -8   5   9        5.92        5.44      4.65 o 
  -7   5   9       44.23       58.54      9.35 o 
  -6   5   9        1.03        0.84      3.36 o 
  -5   5   9      891.40      924.31     64.54 o 
  -4   5   9      106.35       92.97      7.62 o 
  -3   5   9        6.87        4.88      2.19 o 
  -2   5   9      677.91      684.18     31.45 o 
  -1   5   9      119.10      128.12      6.47 o 
   0   5   9        1.15        0.81      1.31 o 
   1   5   9        3.19        1.68      2.51 o 
   2   5   9      271.66      286.34     16.45 o 
   3   5   9       29.09       29.14      4.89 o 
   4   5   9      274.39      235.25     17.45 o 
   5   5   9      207.17      221.53     16.85 o 
   6   5   9       66.75       63.41      7.95 o 
   7   5   9       55.98       50.95      7.26 o 
   8   5   9        2.71        3.43      3.16 o 
   9   5   9        4.21        3.61      7.55 o 
  -9   6   9        0.12       -1.38      5.29 o 
  -8   6   9       23.52       13.51      7.32 o 
  -7   6   9        9.27        2.59      5.97 o 
  -6   6   9      273.67      283.75     23.55 o 
  -5   6   9       89.36      102.58     16.62 o 
  -4   6   9       10.92        6.21      3.43 o 
  -3   6   9      275.88      247.06     15.07 o 
  -2   6   9        1.59        5.15      1.85 o 
  -1   6   9      485.13      548.34     25.83 o 
   0   6   9       18.69       12.27      4.67 o 
   1   6   9       68.25       59.25      5.34 o 
   2   6   9       41.42       34.81     10.69 o 
   3   6   9       21.19       10.81      3.94 o 
   4   6   9       84.27       79.95      8.90 o 
   5   6   9       13.63       16.90      4.56 o 
   6   6   9       87.23       93.05     10.17 o 
   7   6   9        6.04       10.04      8.14 o 
   8   6   9       53.60       43.73     11.04 o 
  -8   7   9        1.29       -5.50      6.69 o 
  -7   7   9      129.15      153.72     23.58 o 
  -6   7   9       59.67       64.76     14.28 o 
  -5   7   9        2.41        3.57      3.04 o 
  -4   7   9       18.83       14.78      4.40 o 
  -3   7   9      166.24      175.18     11.55 o 
  -2   7   9      455.97      461.69     26.00 o 
  -1   7   9      240.08      215.97     11.40 o 
   0   7   9      100.89       93.58      6.98 o 
   1   7   9        2.35        0.38      2.41 o 
   2   7   9      132.66      141.19     18.31 o 
   3   7   9      127.98      125.82     11.64 o 
   4   7   9        1.72       -0.77      4.24 o 
   5   7   9       23.37       27.97      5.65 o 
   6   7   9        3.95        5.49      4.68 o 
   7   7   9        3.37        4.32      5.35 o 
   8   7   9       22.17       33.60      9.09 o 
  -8   8   9        3.13       -8.10      6.28 o 
  -7   8   9        0.40        3.98      6.43 o 
  -6   8   9        6.63        1.74      3.61 o 
  -5   8   9       17.50       22.32      5.58 o 
  -4   8   9        1.77        1.95      3.35 o 
  -3   8   9       37.31       32.92      4.76 o 
  -2   8   9       14.34       11.19      3.14 o 
  -1   8   9        3.50        0.45      2.32 o 
   0   8   9      423.39      316.15     21.75 o 
   1   8   9       22.79       27.46      5.28 o 
   2   8   9        5.72        4.64      3.96 o 
   3   8   9      154.76      150.92     13.83 o 
   4   8   9      566.71      658.32     43.84 o 
   5   8   9       67.05       79.62      9.84 o 
   6   8   9       57.93       70.47      9.06 o 
   7   8   9       92.02      108.34     12.05 o 
  -7   9   9       11.51       10.99      5.98 o 
  -6   9   9       11.68       15.61      5.85 o 
  -5   9   9        1.81        4.06      4.17 o 
  -4   9   9       36.71       29.82      8.79 o 
  -3   9   9       17.34       20.72      5.12 o 
  -2   9   9        1.38        4.11      3.83 o 
  -1   9   9       16.80       12.71      6.02 o 
   0   9   9        2.25       -1.93      3.57 o 
   1   9   9        6.40        6.20      3.29 o 
   2   9   9        4.36        6.19      3.23 o 
   3   9   9       17.25       14.51      4.56 o 
   4   9   9       50.48       58.69      8.50 o 
   5   9   9        3.14        2.46      4.01 o 
   6   9   9       24.54       14.44      7.34 o 
   7   9   9        3.56        7.04      5.17 o 
  -6  10   9        0.09       -1.60      6.91 o 
  -5  10   9       20.03       14.72      8.51 o 
  -4  10   9       70.21       59.04     13.72 o 
  -3  10   9        6.96       13.77      4.88 o 
  -2  10   9       22.49       22.81      5.52 o 
  -1  10   9       18.41       18.21      6.80 o 
   0  10   9        4.44        0.00      4.05 o 
   1  10   9       10.62       15.42      6.32 o 
   2  10   9       27.59       20.45      5.13 o 
   3  10   9       76.46       76.97     15.54 o 
   4  10   9       46.17       40.69     14.33 o 
   5  10   9       69.26       66.16      9.76 o 
   6  10   9       21.85       23.09      6.96 o 
  -5  11   9        7.17        4.68      8.18 o 
  -4  11   9        9.76        4.24      7.58 o 
  -3  11   9       30.38       31.47      6.65 o 
  -2  11   9        1.25        4.20      5.17 o 
  -1  11   9        0.08        0.89      4.94 o 
   0  11   9        5.84        1.15      5.76 o 
   1  11   9       15.60       14.72      6.65 o 
   2  11   9        9.51       20.26      7.51 o 
   3  11   9       18.31        9.96      6.69 o 
   4  11   9        2.79       -4.35      6.39 o 
  -3  12   9        8.87        3.78      4.95 o 
  -2  12   9        1.65        9.22      7.06 o 
  -1  12   9       18.95       13.53      7.62 o 
   0  12   9       12.90        7.36      7.06 o 
   1  12   9        1.44        7.92      6.99 o 
   2  12   9        0.08        0.07      5.91 o 
 -10   0  10       39.33       50.63     14.57 o 
  -9   0  10       29.97       26.84     10.07 o 
  -8   0  10       10.58       15.69      7.43 o 
  -7   0  10       63.89       63.54     12.83 o 
  -6   0  10        5.27        5.28      4.46 o 
  -5   0  10       78.77      120.92     14.09 o 
  -4   0  10      113.34      110.50      9.65 o 
  -3   0  10      593.31      591.67     31.33 o 
  -2   0  10       91.07      110.01      6.90 o 
  -1   0  10      325.02      360.79     28.51 o 
   0   0  10     1987.79     1695.53    132.77 o 
   1   0  10     2193.18     1804.35    184.82 o 
   2   0  10     1228.61     1019.04    115.49 o 
   3   0  10      250.77      184.01     18.31 o 
   4   0  10      765.51      688.26     53.17 o 
   5   0  10      154.95      151.25     22.47 o 
   6   0  10      339.74      301.94     22.27 o 
   7   0  10       80.75       90.45      9.71 o 
   8   0  10       26.73       19.84      5.56 o 
   9   0  10       30.76       23.19      9.37 o 
 -10   1  10        0.03       -2.83      4.57 o 
  -9   1  10       28.98       32.45      7.25 o 
  -8   1  10        0.00       -0.11      3.40 o 
  -7   1  10        4.67        0.40      3.07 o 
  -6   1  10        1.02       -0.14      2.79 o 
  -5   1  10       82.37      105.85      9.83 o 
  -4   1  10       22.14       25.83      3.06 o 
  -3   1  10        1.37        1.57      1.29 o 
  -2   1  10       62.24       69.48      3.97 o 
  -1   1  10      375.11      417.27     15.95 o 
   0   1  10      337.28      337.39     15.97 o 
   1   1  10      104.09       91.06      5.47 o 
   2   1  10      130.68      159.32      8.57 o 
   3   1  10       84.28       87.26      6.20 o 
   4   1  10       17.15       17.55      3.08 o 
   5   1  10      265.40      260.74     13.89 o 
   6   1  10        2.34        1.29      1.74 o 
   7   1  10        5.07        4.86      2.32 o 
   8   1  10       26.56       32.02      6.08 o 
   9   1  10        9.97        6.73      7.06 o 
  10   1  10        0.07       -1.78      7.36 o 
 -10   2  10        5.49        1.95      5.09 o 
  -9   2  10        0.50        0.65      4.77 o 
  -8   2  10       45.55       51.79     14.80 o 
  -7   2  10      148.24      145.76     21.55 o 
  -6   2  10       54.51       60.42     10.13 o 
  -5   2  10      107.10      120.88     14.10 o 
  -4   2  10        1.16        4.20      3.53 o 
  -3   2  10      102.55      114.48      5.80 o 
  -2   2  10      837.07      833.48     31.01 o 
  -1   2  10      682.53      732.11     30.08 o 
   0   2  10      421.27      439.77     20.28 o 
   1   2  10      920.88      886.13     39.13 o 
   2   2  10     1493.46     1426.96     72.18 o 
   3   2  10      426.06      435.07     58.35 o 
   4   2  10       10.42        3.44      3.36 o 
   5   2  10     1260.99     1161.44     72.44 o 
   6   2  10      500.44      499.69     28.20 o 
   7   2  10      164.07      166.73     12.92 o 
   8   2  10       27.85       30.11      4.82 o 
   9   2  10        0.01        2.16      7.40 o 
 -10   3  10        4.10        2.47      5.54 o 
  -9   3  10       11.80        3.24      4.73 o 
  -8   3  10        1.10       -1.37      3.42 o 
  -7   3  10        7.55        5.94      3.76 o 
  -6   3  10        0.46        2.91      3.36 o 
  -5   3  10      176.84      181.11     11.99 o 
  -4   3  10     1084.29     1086.88     52.20 o 
  -3   3  10      275.61      271.19     10.94 o 
  -2   3  10      440.40      464.24     17.75 o 
  -1   3  10      108.85      101.35      5.20 o 
   0   3  10       14.02       13.40      3.12 o 
   1   3  10      149.90      177.80      9.37 o 
   2   3  10      437.90      434.81     23.51 o 
   3   3  10       45.64       52.38      6.11 o 
   4   3  10        1.26        0.50      2.32 o 
   5   3  10        1.11       -1.32      2.31 o 
   6   3  10       12.13       18.46      4.39 o 
   7   3  10        2.40        0.86      2.37 o 
   8   3  10        0.89       -0.34      3.25 o 
   9   3  10        7.38        5.17      7.21 o 
  -9   4  10       41.15       55.32      9.84 o 
  -8   4  10        3.88       -0.40      4.33 o 
  -7   4  10       19.31       23.66      6.19 o 
  -6   4  10       75.62       74.60     10.48 o 
  -5   4  10       37.83       43.34      6.81 o 
  -4   4  10      116.71      139.11     13.98 o 
  -3   4  10       15.50       13.34      2.39 o 
  -2   4  10      124.82      125.75      7.28 o 
  -1   4  10      839.60      843.31     33.69 o 
   0   4  10      571.88      587.89     32.01 o 
   1   4  10      343.76      358.43     19.73 o 
   2   4  10      324.93      311.09     17.55 o 
   3   4  10      881.25     1010.65     61.15 o 
   4   4  10      547.69      501.25     33.27 o 
   5   4  10      286.36      299.74     21.58 o 
   6   4  10       51.23       60.54      7.78 o 
   7   4  10       69.66       80.19      9.18 o 
   8   4  10        0.45       -0.41      2.84 o 
   9   4  10        0.01        3.75      6.80 o 
  -9   5  10       61.11       79.80     12.17 o 
  -8   5  10        8.43       17.00      6.43 o 
  -7   5  10        6.41        6.52      4.77 o 
  -6   5  10       80.16       87.51     10.59 o 
  -5   5  10      132.14      103.96     10.92 o 
  -4   5  10      375.11      386.06     28.45 o 
  -3   5  10      335.05      328.17     16.08 o 
  -2   5  10        7.04        4.23      1.91 o 
  -1   5  10        1.10        1.91      1.68 o 
   0   5  10      249.40      273.84     15.66 o 
   1   5  10      444.73      462.07     25.04 o 
   2   5  10       51.90       53.47      5.22 o 
   3   5  10      107.04      122.36     14.26 o 
   4   5  10        3.54        3.51      5.95 o 
   5   5  10       46.08       56.75      7.56 o 
   6   5  10       51.72       43.60      7.81 o 
   7   5  10        7.05       10.71      4.36 o 
   8   5  10       26.35       19.69      4.66 o 
   9   5  10       24.04       33.49     11.67 o 
  -9   6  10        2.91        3.35      8.07 o 
  -8   6  10       34.09       27.40     10.37 o 
  -7   6  10       55.81       41.56     12.27 o 
  -6   6  10       18.46        1.00      5.28 o 
  -5   6  10        3.79        3.47      3.49 o 
  -4   6  10       92.76       92.32     10.10 o 
  -3   6  10       17.54       15.14      3.34 o 
  -2   6  10      167.66      169.13      9.34 o 
  -1   6  10      559.54      568.37     26.75 o 
   0   6  10        6.44        3.89      2.41 o 
   1   6  10        0.61        0.82      2.92 o 
   2   6  10      876.98      939.07     48.96 o 
   3   6  10      290.08      283.16     23.50 o 
   4   6  10      130.94      128.61     28.65 o 
   5   6  10        1.70       -1.47      3.07 o 
   6   6  10        0.49       -0.23      4.63 o 
   7   6  10       21.46       18.78      5.50 o 
   8   6  10        0.25        0.28      3.88 o 
  -8   7  10       16.89       25.72     11.15 o 
  -7   7  10       99.34       98.53     18.63 o 
  -6   7  10       98.93       94.84     20.26 o 
  -5   7  10      102.88      102.55     19.80 o 
  -4   7  10       34.84       29.95      6.00 o 
  -3   7  10      145.53      150.94     10.52 o 
  -2   7  10      145.70      154.35      8.98 o 
  -1   7  10       69.83       64.62      6.52 o 
   0   7  10       75.63       73.77      9.10 o 
   1   7  10      330.98      367.24     20.72 o 
   2   7  10       60.16       54.92      5.83 o 
   3   7  10        3.21        0.66      2.72 o 
   4   7  10        9.43        8.97      3.96 o 
   5   7  10       10.68       12.63      4.38 o 
   6   7  10        0.96       -2.23      5.07 o 
   7   7  10       25.36       24.23      5.87 o 
   8   7  10        0.27        8.17      4.65 o 
  -8   8  10       10.30        5.43      7.92 o 
  -7   8  10        6.95        7.90      5.03 o 
  -6   8  10      113.63      113.19     12.57 o 
  -5   8  10       34.86       38.55      7.27 o 
  -4   8  10        3.94        3.37      3.60 o 
  -3   8  10       53.07       50.97      5.92 o 
  -2   8  10       41.68       40.46      5.11 o 
  -1   8  10       39.36       41.48      5.07 o 
   0   8  10      194.68      179.34     11.44 o 
   1   8  10       11.46       12.82      4.16 o 
   2   8  10        3.82        6.06      3.57 o 
   3   8  10      121.99      148.79     14.17 o 
   4   8  10       37.15       37.60      9.35 o 
   5   8  10        1.68        0.42      2.94 o 
   6   8  10        0.01       -2.03      3.32 o 
   7   8  10        2.02        4.16      4.19 o 
  -7   9  10        1.05        2.23      4.63 o 
  -6   9  10       47.67       56.70      9.32 o 
  -5   9  10       16.26       13.71      5.54 o 
  -4   9  10       72.13       69.64      9.41 o 
  -3   9  10       91.42      102.60     11.34 o 
  -2   9  10      130.00      117.39     21.40 o 
  -1   9  10       59.86       49.37      9.00 o 
   0   9  10       13.69        9.20      3.79 o 
   1   9  10        3.82        4.77      3.17 o 
   2   9  10       15.78       10.72      3.93 o 
   3   9  10        9.00       11.88      5.95 o 
   4   9  10        9.57        9.51      4.96 o 
   5   9  10        1.96        7.32      4.37 o 
   6   9  10        0.02        1.99      4.02 o 
  -6  10  10        8.61        8.10      8.03 o 
  -5  10  10       11.83        8.66      8.14 o 
  -4  10  10       14.75       17.62      9.37 o 
  -3  10  10        4.88        2.01      3.95 o 
  -2  10  10        1.85        1.28      3.90 o 
  -1  10  10        0.18        0.45      4.09 o 
   0  10  10       26.64       34.42      8.85 o 
   1  10  10        7.45        6.86      3.96 o 
   2  10  10        0.10       -0.78      3.31 o 
   3  10  10        0.10        2.68      3.25 o 
   4  10  10        0.05        3.53      4.22 o 
   5  10  10        5.05        8.21      5.26 o 
  -4  11  10       16.55       17.40      9.55 o 
  -3  11  10        5.15        1.82      3.56 o 
  -2  11  10      117.34      161.56     20.97 o 
  -1  11  10       15.77        9.48      6.80 o 
   0  11  10       12.56       10.30      6.54 o 
   1  11  10        9.00       15.91      7.25 o 
   2  11  10        0.13        2.34      5.43 o 
   3  11  10       14.04        7.86      4.53 o 
   4  11  10        5.10        5.34      4.64 o 
  -2  12  10        7.28        4.39      6.13 o 
  -1  12  10       38.27       34.16     10.00 o 
   0  12  10        3.45       -5.43      5.58 o 
   1  12  10       16.60        9.03      7.25 o 
 -10   1  11       42.19       39.63     12.58 o 
  -9   1  11       15.78       12.24      5.76 o 
  -8   1  11       18.72       20.62      5.97 o 
  -7   1  11       99.48       88.32     10.80 o 
  -6   1  11      159.75      167.67     14.90 o 
  -5   1  11      334.69      309.10     22.24 o 
  -4   1  11       61.03       91.26     12.40 o 
  -3   1  11      698.85      678.58     25.17 o 
  -2   1  11       30.92       39.78      3.26 o 
  -1   1  11       45.52       48.43      3.19 o 
   0   1  11      346.09      352.62     19.89 o 
   1   1  11      372.25      354.13     16.72 o 
   2   1  11      117.54      113.47      9.36 o 
   3   1  11       35.13       44.16      5.48 o 
   4   1  11        9.80        7.19      4.46 o 
   5   1  11       42.06       38.88      4.88 o 
   6   1  11       50.63       45.37      5.23 o 
   7   1  11       27.99       38.51      5.10 o 
   8   1  11       22.43       28.24      4.76 o 
   9   1  11       16.52       14.71      4.16 o 
 -10   2  11        0.28        3.18      5.40 o 
  -9   2  11       12.17       11.97      5.57 o 
  -8   2  11        0.09       -1.02      4.74 o 
  -7   2  11        2.89        1.20      3.34 o 
  -6   2  11       29.28       23.02      4.16 o 
  -5   2  11      128.20      125.66     11.86 o 
  -4   2  11       76.21       82.45      7.02 o 
  -3   2  11       93.02       82.11      4.16 o 
  -2   2  11      597.75      598.19     22.50 o 
  -1   2  11       47.18       71.72      6.38 o 
   0   2  11       11.88        9.31      1.44 o 
   1   2  11       11.35       25.85      2.85 o 
   2   2  11        0.02       -1.32      1.50 o 
   3   2  11        0.90        2.53      2.18 o 
   4   2  11      143.81      138.12     11.34 o 
   5   2  11      408.23      412.46     28.29 o 
   6   2  11      202.16      237.14     15.15 o 
   7   2  11       43.34       34.50      5.03 o 
   8   2  11        0.42        2.01      3.08 o 
   9   2  11        1.51        3.30      3.42 o 
 -10   3  11        0.87        2.03      5.46 o 
  -9   3  11       28.55       40.91      8.72 o 
  -8   3  11       12.78        7.80     12.90 o 
  -7   3  11        0.18        3.91      4.09 o 
  -6   3  11       33.82       37.14      5.39 o 
  -5   3  11        0.40        3.73      2.58 o 
  -4   3  11      164.82      166.49     12.52 o 
  -3   3  11      143.85      169.33     12.12 o 
  -2   3  11      212.85      202.05      9.27 o 
  -1   3  11      137.81      154.52      7.41 o 
   0   3  11       70.76       98.94      8.16 o 
   1   3  11       52.09       59.01      4.52 o 
   2   3  11      409.83      379.32     20.96 o 
   3   3  11      371.22      388.29     31.38 o 
   4   3  11       56.75       55.54      6.95 o 
   5   3  11        0.03        3.30      3.01 o 
   6   3  11        2.13       -2.12      2.34 o 
   7   3  11        0.12       -1.24      2.34 o 
   8   3  11        2.04        1.54      3.02 o 
   9   3  11       28.99       29.62      7.32 o 
  -9   4  11       11.84       11.05      6.08 o 
  -8   4  11       41.71       36.09      7.59 o 
  -7   4  11      109.22      108.45     12.61 o 
  -6   4  11      158.13      172.78     16.13 o 
  -5   4  11       39.76       31.59      8.48 o 
  -4   4  11      277.33      296.62     17.94 o 
  -3   4  11      189.01      200.62      9.44 o 
  -2   4  11       25.76       26.03      2.98 o 
  -1   4  11      548.77      558.39     23.50 o 
   0   4  11      493.71      509.07     27.07 o 
   1   4  11      403.24      358.44     19.69 o 
   2   4  11        6.12       18.04      9.81 o 
   3   4  11       23.72       23.21      7.50 o 
   4   4  11        2.42       -0.27      2.51 o 
   5   4  11      123.06      125.44     11.60 o 
   6   4  11       55.77       71.10      9.94 o 
   7   4  11       17.66       20.62      5.35 o 
   8   4  11        9.18        8.94      3.61 o 
   9   4  11       28.33       23.82      6.52 o 
  -9   5  11       14.15       19.18     11.86 o 
  -8   5  11       19.99       18.40     10.22 o 
  -7   5  11      157.92      165.50     24.02 o 
  -6   5  11       15.06       10.42      5.48 o 
  -5   5  11        4.63        1.44      4.72 o 
  -4   5  11      228.66      234.81     18.78 o 
  -3   5  11      287.39      296.47     14.67 o 
  -2   5  11       41.70       36.45      3.72 o 
  -1   5  11      115.74      110.96      8.85 o 
   0   5  11      120.28      115.10     17.32 o 
   1   5  11       11.91        8.12      3.66 o 
   2   5  11      119.75      119.30      8.57 o 
   3   5  11       35.79       34.81      6.16 o 
   4   5  11      179.43      169.40     13.86 o 
   5   5  11        0.39        1.31      3.03 o 
   6   5  11       15.07       14.51      8.85 o 
   7   5  11        1.07       -0.47      3.16 o 
   8   5  11       62.42       63.72      7.87 o 
  -8   6  11        8.06        9.33      7.99 o 
  -7   6  11       20.18       31.93     10.82 o 
  -6   6  11        2.12        1.54      3.38 o 
  -5   6  11        0.33        2.84      3.55 o 
  -4   6  11       55.59       59.44      8.10 o 
  -3   6  11      265.50      276.12     16.77 o 
  -2   6  11      398.57      388.48     19.16 o 
  -1   6  11       11.00        8.23      2.27 o 
   0   6  11      342.19      269.75     42.35 o 
   1   6  11      106.10       91.87     11.34 o 
   2   6  11       56.77       65.97      6.43 o 
   3   6  11        2.90       -0.03      2.32 o 
   4   6  11      230.02      213.82     16.98 o 
   5   6  11      142.19      139.60     13.03 o 
   6   6  11       40.36       40.01      8.72 o 
   7   6  11       33.91       39.23      7.16 o 
   8   6  11       43.76       59.21      9.33 o 
  -8   7  11        7.32       10.56      9.78 o 
  -7   7  11        0.29        2.87      4.20 o 
  -6   7  11       35.64       32.42      6.87 o 
  -5   7  11       38.87       33.41      6.61 o 
  -4   7  11      250.34      230.59     18.90 o 
  -3   7  11       19.41       18.71      3.83 o 
  -2   7  11       17.11       15.46      2.78 o 
  -1   7  11       50.80       36.82      4.03 o 
   0   7  11       94.51       76.15      6.39 o 
   1   7  11       60.22       67.40      6.36 o 
   2   7  11       20.35       20.20      3.98 o 
   3   7  11       12.77        6.17      3.14 o 
   4   7  11        0.05       -1.32      2.96 o 
   5   7  11        1.39       -1.46      3.29 o 
   6   7  11       13.65       12.76      4.91 o 
   7   7  11       52.79       47.23      8.05 o 
  -7   8  11       42.77       41.53      8.02 o 
  -6   8  11        1.81        3.11      6.82 o 
  -5   8  11        2.66        1.59      4.05 o 
  -4   8  11       43.89       55.99     11.49 o 
  -3   8  11       52.26       55.57      6.28 o 
  -2   8  11       50.45       59.51      6.49 o 
  -1   8  11       76.95       94.60      8.21 o 
   0   8  11        5.17        8.48      2.84 o 
   1   8  11      134.17      143.73     13.00 o 
   2   8  11      115.02      122.87     12.01 o 
   3   8  11       86.49       94.07     10.54 o 
   4   8  11      137.37      170.30     15.15 o 
   5   8  11        4.97        4.91      3.68 o 
   6   8  11       35.62       38.37      9.61 o 
   7   8  11       15.15       19.05      5.64 o 
  -6   9  11        3.52       12.89      5.75 o 
  -5   9  11       11.24        5.84      4.75 o 
  -4   9  11        0.26        0.44      3.78 o 
  -3   9  11       24.73       28.58      4.51 o 
  -2   9  11        2.46       -0.53      2.96 o 
  -1   9  11        0.99        6.65      5.17 o 
   0   9  11        0.98        3.42      3.10 o 
   1   9  11       10.40        4.25      3.47 o 
   2   9  11        3.04        7.16      4.18 o 
   3   9  11       22.13       23.79      6.08 o 
   4   9  11        3.40        2.37      4.08 o 
   5   9  11        0.01        1.79      3.87 o 
   6   9  11        8.57        4.51      6.78 o 
  -5  10  11       18.54       19.55      9.96 o 
  -4  10  11        0.55       -0.37      6.58 o 
  -3  10  11       23.00       28.16      6.46 o 
  -2  10  11       68.06       77.70      9.93 o 
  -1  10  11       16.74       26.43      8.47 o 
   0  10  11        4.16        4.87      5.54 o 
   1  10  11       83.95       77.92      9.76 o 
   2  10  11       89.88       84.71     14.46 o 
   3  10  11       93.71       86.95     13.89 o 
   4  10  11        2.81        4.18      4.47 o 
   5  10  11       73.92      102.67     12.91 o 
  -4  11  11        5.28        3.27      7.88 o 
  -3  11  11        0.06       -1.97      5.02 o 
  -2  11  11        4.67        4.57      5.46 o 
  -1  11  11        5.68       11.30      6.69 o 
   0  11  11       12.26       10.48      6.62 o 
   1  11  11       23.54       17.14      7.62 o 
   2  11  11        7.89        9.60      5.11 o 
   3  11  11        0.50       -1.61      4.34 o 
   0  12  11        6.66       17.28      8.10 o 
 -10   0  12       11.95       19.03     10.74 o 
  -9   0  12        3.04        3.38      6.62 o 
  -8   0  12       20.23        8.25      6.28 o 
  -7   0  12       63.97       44.43     11.64 o 
  -6   0  12        1.02        2.45      3.07 o 
  -5   0  12       79.96       62.76      7.65 o 
  -4   0  12        0.11        0.22      2.97 o 
  -3   0  12        0.21        0.78      3.01 o 
  -2   0  12        3.96        0.71      1.73 o 
  -1   0  12      426.24      394.59     21.69 o 
   0   0  12     1253.15     1122.99     80.86 o 
   1   0  12      507.88      445.21     48.64 o 
   2   0  12      270.99      290.14     46.37 o 
   3   0  12       41.13       49.18      7.96 o 
   4   0  12      862.59      784.87    106.84 o 
   5   0  12      145.57      126.19     15.29 o 
   6   0  12      180.18      154.29     18.04 o 
   7   0  12       66.07       64.84     11.60 o 
   8   0  12        1.78       -0.78      4.35 o 
   9   0  12        0.50        3.23      5.54 o 
 -10   1  12       22.66       27.95      9.26 o 
  -9   1  12       21.58       17.14      6.22 o 
  -8   1  12       12.31       12.24      5.17 o 
  -7   1  12        7.29        8.08      4.50 o 
  -6   1  12       32.94       30.73      4.10 o 
  -5   1  12       21.43       18.42      3.73 o 
  -4   1  12       20.77       19.13      3.20 o 
  -3   1  12        4.49       -0.50      2.18 o 
  -2   1  12       27.07       25.61      3.22 o 
  -1   1  12       43.30       39.29      3.53 o 
   0   1  12       24.76       30.36      3.17 o 
   1   1  12      209.59      213.08     11.04 o 
   2   1  12      151.14      143.20      8.24 o 
   3   1  12       27.75       25.02      4.49 o 
   4   1  12      132.49      138.04     11.86 o 
   5   1  12       42.79       37.71      5.65 o 
   6   1  12      123.26      105.56     15.18 o 
   7   1  12       35.07       29.08      5.11 o 
   8   1  12        0.43        2.77      3.17 o 
   9   1  12        0.03        0.09      3.57 o 
  -9   2  12       16.73       13.07      5.62 o 
  -8   2  12        5.97        1.31      3.95 o 
  -7   2  12        1.30        0.63      2.60 o 
  -6   2  12       50.83       40.70      4.76 o 
  -5   2  12      182.17      196.01     13.76 o 
  -4   2  12      165.40      178.20      9.91 o 
  -3   2  12      574.31      658.02     36.25 o 
  -2   2  12     1646.05     1687.81     67.08 o 
  -1   2  12     1108.85     1075.56     42.73 o 
   0   2  12     1538.66     1224.95     88.84 o 
   1   2  12      709.61      707.86     37.11 o 
   2   2  12     1420.91     1388.09     70.63 o 
   3   2  12      776.24      750.28     45.77 o 
   4   2  12      459.86      436.39     29.47 o 
   5   2  12     1462.25     1400.07     86.96 o 
   6   2  12       13.78        9.19      3.29 o 
   7   2  12       11.70       10.56      3.68 o 
   8   2  12       11.53       16.04      3.91 o 
   9   2  12        4.34        0.49      3.18 o 
  -9   3  12        3.19        0.97      7.40 o 
  -8   3  12       20.96       25.58      7.41 o 
  -7   3  12       92.50      115.45     10.35 o 
  -6   3  12      302.00      296.70     18.85 o 
  -5   3  12       29.35       25.92      4.31 o 
  -4   3  12      683.80      719.83     39.64 o 
  -3   3  12       63.32       82.51     12.32 o 
  -2   3  12      104.97      102.18      6.00 o 
  -1   3  12      118.44      112.30      8.58 o 
   0   3  12       14.53       12.23      2.21 o 
   1   3  12        0.18        0.88      1.62 o 
   2   3  12       38.30       38.32      4.53 o 
   3   3  12      269.30      292.91     17.16 o 
   4   3  12       11.92       11.09      4.05 o 
   5   3  12       14.32       10.39      4.08 o 
   6   3  12       67.00       77.03      9.02 o 
   7   3  12       16.98       14.71      3.94 o 
   8   3  12        0.88        0.33      2.78 o 
   9   3  12       22.34       19.78      4.74 o 
  -9   4  12        0.50        3.31      7.28 o 
  -8   4  12        1.79        3.49      6.43 o 
  -7   4  12       15.18       11.41      8.29 o 
  -6   4  12        0.00       -0.35      3.04 o 
  -5   4  12        9.41       10.99      4.38 o 
  -4   4  12      254.60      284.30     21.98 o 
  -3   4  12      268.60      261.99     13.48 o 
  -2   4  12       29.54       31.00      2.90 o 
  -1   4  12      351.59      343.06     14.74 o 
   0   4  12      319.49      327.21     21.71 o 
   1   4  12      390.88      379.26     21.02 o 
   2   4  12      118.46      102.70      9.28 o 
   3   4  12      963.51     1043.31     54.36 o 
   4   4  12      207.47      187.49     15.07 o 
   5   4  12        2.28       -0.33      4.85 o 
   6   4  12        3.43        1.94      2.99 o 
   7   4  12       30.91       21.59      9.81 o 
   8   4  12       30.77       31.94      5.60 o 
  -9   5  12       50.71       55.28     16.54 o 
  -8   5  12        3.85        2.08      6.24 o 
  -7   5  12       39.52       46.44      8.18 o 
  -6   5  12      105.09      121.64     13.27 o 
  -5   5  12      302.81      300.24     23.69 o 
  -4   5  12        0.06       -0.69      3.88 o 
  -3   5  12       10.77        8.81      2.89 o 
  -2   5  12      229.91      228.80     12.16 o 
  -1   5  12       95.83      102.41      6.88 o 
   0   5  12       89.25       87.16      8.10 o 
   1   5  12       13.09        9.18      2.58 o 
   2   5  12        0.85        2.12      2.38 o 
   3   5  12       39.66       57.90      6.12 o 
   4   5  12      107.70      106.26     10.66 o 
   5   5  12      100.56      109.85     11.19 o 
   6   5  12        6.31        6.09      3.77 o 
   7   5  12      127.61      159.13     14.75 o 
   8   5  12       38.67       30.70      5.66 o 
  -8   6  12        4.10       -0.74      7.47 o 
  -7   6  12        6.40        5.89      4.50 o 
  -6   6  12        4.53        0.91      3.64 o 
  -5   6  12        3.06        6.27      3.78 o 
  -4   6  12        0.38        1.98      3.04 o 
  -3   6  12      326.14      304.23     18.21 o 
  -2   6  12       18.80       22.01      3.38 o 
  -1   6  12        2.44        0.64      1.98 o 
   0   6  12      151.70      156.55     11.91 o 
   1   6  12      280.31      256.16     15.55 o 
   2   6  12      150.37      144.40     10.28 o 
   3   6  12       33.74       38.72      5.28 o 
   4   6  12       22.65       25.20      5.41 o 
   5   6  12       12.94       18.16      4.93 o 
   6   6  12        0.55        2.29      3.25 o 
   7   6  12        3.75        0.45      4.98 o 
   8   6  12       10.83       16.34      5.73 o 
  -8   7  12       18.47       15.44      6.73 o 
  -7   7  12       11.01        6.52      5.11 o 
  -6   7  12       24.69       32.07      7.05 o 
  -5   7  12        2.72        0.09      5.35 o 
  -4   7  12        1.17       -0.54      3.33 o 
  -3   7  12       46.96       45.75      9.54 o 
  -2   7  12        0.38        3.69      1.96 o 
  -1   7  12       79.03       86.99      6.99 o 
   0   7  12       45.00       44.92      5.00 o 
   1   7  12        9.53        9.35      3.11 o 
   2   7  12        8.27        4.38      2.79 o 
   3   7  12        2.04        1.65      2.64 o 
   4   7  12       16.43       10.23      6.75 o 
   5   7  12        8.67        6.82      4.55 o 
   6   7  12        5.10        5.29      4.62 o 
   7   7  12       14.66       13.23      5.85 o 
  -7   8  12        9.87        6.44      5.52 o 
  -6   8  12        2.87        2.97      4.18 o 
  -5   8  12        4.97       11.98      6.67 o 
  -4   8  12      160.53      190.93     17.04 o 
  -3   8  12       49.15       64.51     10.61 o 
  -2   8  12      151.62      154.02     11.23 o 
  -1   8  12       28.70       33.92      4.29 o 
   0   8  12       95.83       97.08     10.12 o 
   1   8  12       54.43       68.47      8.73 o 
   2   8  12       73.77       67.85      9.76 o 
   3   8  12       21.83       22.28      5.43 o 
   4   8  12        5.74        1.06      4.61 o 
   5   8  12        0.07        3.48      4.18 o 
   6   8  12        7.53        0.23      5.30 o 
  -6   9  12       65.62       82.08     11.47 o 
  -5   9  12       55.50       69.59     10.15 o 
  -4   9  12       77.00       85.91     10.60 o 
  -3   9  12       11.88       13.60      4.93 o 
  -2   9  12       29.29       29.38     11.00 o 
  -1   9  12        7.94        9.78      4.23 o 
   0   9  12        8.61        2.79      3.11 o 
   1   9  12       10.78       10.65      7.64 o 
   2   9  12        1.37       -2.31      3.45 o 
   3   9  12        2.76        5.94      4.42 o 
   4   9  12       15.89       23.17      6.13 o 
   5   9  12       23.65       19.43      5.93 o 
   6   9  12       28.27       32.08      7.50 o 
  -5  10  12       17.50       16.39      9.18 o 
  -4  10  12       19.64       18.47      9.89 o 
  -3  10  12       18.30       31.97     10.74 o 
  -2  10  12        7.69        8.18      4.96 o 
  -1  10  12       31.62       33.23      9.03 o 
   0  10  12       10.62       14.86      4.93 o 
   1  10  12        8.76       -0.20      3.26 o 
   2  10  12       14.16       10.62      4.20 o 
   3  10  12        7.67       11.64      5.42 o 
   4  10  12        1.44       -3.80      4.21 o 
  -3  11  12       15.03       21.97      9.78 o 
  -2  11  12       11.32       13.01      7.77 o 
  -1  11  12        4.35        4.57      5.50 o 
   0  11  12        7.99        3.53      5.84 o 
   1  11  12       33.67       33.86      9.92 o 
   2  11  12        6.44        6.59      5.29 o 
   3  11  12        2.94        2.09      4.43 o 
  -9   1  13       19.10       14.83      5.59 o 
  -8   1  13       63.33       76.62      8.18 o 
  -7   1  13       15.35       10.96      3.37 o 
  -6   1  13       49.19       54.04      5.57 o 
  -5   1  13       34.45       42.02      4.40 o 
  -4   1  13       50.72       65.93      9.40 o 
  -3   1  13      200.68      226.75     17.57 o 
  -2   1  13        0.93        2.85      1.16 o 
  -1   1  13        0.86       -0.10      2.08 o 
   0   1  13       42.70       40.05      3.73 o 
   1   1  13       78.37       71.71      5.37 o 
   2   1  13       40.32       46.27      4.43 o 
   3   1  13      250.95      240.80     22.31 o 
   4   1  13      235.91      239.34     17.74 o 
   5   1  13      140.94       90.75     12.27 o 
   6   1  13       20.21       22.32      4.62 o 
   7   1  13       55.40       54.19      7.66 o 
   8   1  13       75.35       76.94      9.46 o 
   9   1  13       36.78       44.18      7.81 o 
  -9   2  13        2.44       -1.16      3.35 o 
  -8   2  13       56.51       58.84      7.51 o 
  -7   2  13       65.05       58.16      5.99 o 
  -6   2  13       25.80       37.02      4.74 o 
  -5   2  13      152.71      158.29     19.45 o 
  -4   2  13       75.62       65.79      6.32 o 
  -3   2  13       99.93      113.75     14.43 o 
  -2   2  13      199.65      208.51      9.74 o 
  -1   2  13      232.08      197.94     10.23 o 
   0   2  13        1.70        3.70      1.81 o 
   1   2  13       37.33       34.65      3.72 o 
   2   2  13       57.66       66.40      6.12 o 
   3   2  13      224.96      232.04     17.54 o 
   4   2  13      320.27      296.68     21.41 o 
   5   2  13       18.67       10.40      3.84 o 
   6   2  13        0.40        2.69      2.86 o 
   7   2  13       31.12       25.64      4.52 o 
   8   2  13        1.50       -0.71      4.14 o 
   9   2  13        0.01        2.29      3.92 o 
  -9   3  13        5.76        7.69      8.59 o 
  -8   3  13        5.79       -3.72      5.76 o 
  -7   3  13        7.97        8.88      4.38 o 
  -6   3  13       25.63       29.47      5.06 o 
  -5   3  13       37.59       32.55      5.06 o 
  -4   3  13       12.92       17.58      3.66 o 
  -3   3  13      125.76      127.82      8.98 o 
  -2   3  13      377.55      374.79     15.86 o 
  -1   3  13       99.16      101.63      6.42 o 
   0   3  13        0.73        1.77      2.47 o 
   1   3  13       29.68       29.00      3.45 o 
   2   3  13        3.46        2.09      2.25 o 
   3   3  13       13.44       14.31      4.51 o 
   4   3  13       20.31       15.74      4.25 o 
   5   3  13       27.59       19.91      4.92 o 
   6   3  13        0.73       -0.79      2.64 o 
   7   3  13       30.72       28.48      5.14 o 
   8   3  13       37.97       29.56      5.13 o 
  -9   4  13       30.65       34.79     13.31 o 
  -8   4  13        0.01        2.13      4.26 o 
  -7   4  13        2.90        2.46      3.98 o 
  -6   4  13        0.47       -1.48      3.20 o 
  -5   4  13      105.78      117.28     12.32 o 
  -4   4  13        0.84        4.03      3.00 o 
  -3   4  13       25.13       35.35      6.05 o 
  -2   4  13      529.05      522.81     22.09 o 
  -1   4  13       54.88       59.33      4.28 o 
   0   4  13       76.66       65.99      4.97 o 
   1   4  13       14.74       15.31      3.11 o 
   2   4  13        0.05        1.12      2.52 o 
   3   4  13      464.86      440.78     24.84 o 
   4   4  13      143.63      156.66     13.40 o 
   5   4  13      117.79      113.17     11.52 o 
   6   4  13       32.75       34.01      6.48 o 
   7   4  13       90.36      113.36     12.03 o 
   8   4  13       47.06       44.96      7.32 o 
  -8   5  13        2.61        2.43      4.17 o 
  -7   5  13        0.05       -4.34      3.40 o 
  -6   5  13        0.01        1.33      3.73 o 
  -5   5  13       10.97        9.83      4.48 o 
  -4   5  13        0.17       -3.03      2.76 o 
  -3   5  13       14.92       13.39      4.18 o 
  -2   5  13      183.88      192.43     10.65 o 
  -1   5  13        0.32        0.28      1.77 o 
   0   5  13      118.75      115.61      7.80 o 
   1   5  13       10.48       14.78      2.99 o 
   2   5  13       10.95       11.26      3.18 o 
   3   5  13       81.19       81.29      7.37 o 
   4   5  13       79.24       92.70     10.21 o 
   5   5  13       95.25       90.89     22.94 o 
   6   5  13      145.71      164.11     14.97 o 
   7   5  13       29.96       35.36      6.83 o 
   8   5  13       10.32        7.78      4.24 o 
  -8   6  13       32.78       34.40      8.19 o 
  -7   6  13        0.26        2.69      5.43 o 
  -6   6  13       26.27       35.32      7.40 o 
  -5   6  13       66.89       67.14      9.11 o 
  -4   6  13      161.40      172.57     15.44 o 
  -3   6  13      160.27      167.56     14.38 o 
  -2   6  13      161.84      172.16     10.00 o 
  -1   6  13      127.37      123.55      7.77 o 
   0   6  13       55.56       53.31      8.05 o 
   1   6  13       25.74       20.53      4.68 o 
   2   6  13      336.83      336.58     19.88 o 
   3   6  13        9.34        8.04      3.15 o 
   4   6  13       37.72       33.13      5.97 o 
   5   6  13       36.53       49.90     15.93 o 
   6   6  13        9.31        5.17      3.96 o 
   7   6  13        2.80        3.11      3.96 o 
  -7   7  13       31.67       12.90      5.70 o 
  -6   7  13        5.87        3.91      4.32 o 
  -5   7  13        0.01        4.60      4.09 o 
  -4   7  13        7.52       10.02      5.52 o 
  -3   7  13        3.41       -1.36      3.68 o 
  -2   7  13       31.01       32.06      4.10 o 
  -1   7  13        7.43        7.05      2.58 o 
   0   7  13       13.26       14.58      3.42 o 
   1   7  13       19.06       14.54      3.55 o 
   2   7  13       29.59       36.81      5.29 o 
   3   7  13       15.18        8.85      3.59 o 
   4   7  13       18.57       11.01      4.69 o 
   5   7  13        0.42       -0.30      3.96 o 
   6   7  13        3.72        1.83      9.20 o 
   7   7  13       25.82       24.13      7.23 o 
  -7   8  13       16.06       16.19      6.53 o 
  -6   8  13        2.94        0.52      4.32 o 
  -5   8  13       83.13      123.25     13.43 o 
  -4   8  13       62.10       68.79     18.14 o 
  -3   8  13       21.94       27.69      6.25 o 
  -2   8  13       40.00       35.86      4.39 o 
  -1   8  13       86.50      103.89      8.66 o 
   0   8  13       20.25       17.97      4.76 o 
   1   8  13       93.15      111.93     12.22 o 
   2   8  13       26.43       31.17      6.21 o 
   3   8  13       32.22       31.48     10.87 o 
   4   8  13       15.60       18.36      5.55 o 
   5   8  13        0.55        6.27      4.44 o 
   6   8  13       44.09       51.89     24.63 o 
  -6   9  13        5.47        9.69      5.64 o 
  -5   9  13        0.32        3.16      4.98 o 
  -4   9  13        9.91        5.51      4.76 o 
  -3   9  13        0.76       -1.05      3.92 o 
  -2   9  13        1.84        4.67      3.74 o 
  -1   9  13        3.58        5.18      3.67 o 
   0   9  13        1.42        4.32      3.63 o 
   1   9  13       29.76       24.56      6.18 o 
   2   9  13        1.84        2.25      3.84 o 
   3   9  13        0.01        4.82      4.18 o 
   4   9  13        1.69        6.10      4.31 o 
   5   9  13       30.00       30.59      9.57 o 
  -4  10  13       15.70       11.63      9.37 o 
  -3  10  13       23.76       27.13      9.48 o 
  -2  10  13        2.84       -0.30      4.04 o 
  -1  10  13       18.70       14.90      7.21 o 
   0  10  13       47.05       60.41      8.87 o 
   1  10  13       42.72       44.17      8.49 o 
   2  10  13       42.94       49.59      8.88 o 
   3  10  13       32.99       38.65      8.08 o 
   4  10  13        2.89        9.83      5.80 o 
  -2  11  13        5.83       17.13      7.81 o 
  -1  11  13       27.67       41.26     11.11 o 
   0  11  13       42.92       64.53     13.42 o 
   1  11  13        0.38        2.58      4.76 o 
   2  11  13        2.49        1.91      4.86 o 
  -9   0  14        5.14        3.17      4.69 o 
  -8   0  14        2.36       -1.21      3.48 o 
  -7   0  14       11.07        7.58      4.60 o 
  -6   0  14        1.59       -1.97      3.09 o 
  -5   0  14       65.96       71.11      8.69 o 
  -4   0  14       38.59       41.34      6.06 o 
  -3   0  14      467.97      428.34     30.12 o 
  -2   0  14     1908.97     1953.01    121.07 o 
  -1   0  14     2711.98     1618.39    143.89 o 
   0   0  14       35.58       35.12      5.05 o 
   1   0  14       26.45       10.75      3.22 o 
   2   0  14     1473.49     1327.10     83.64 o 
   3   0  14      419.99      343.80     33.48 o 
   4   0  14        1.02       -3.16      2.86 o 
   5   0  14      193.06      204.18     22.58 o 
   6   0  14      127.96      132.42     17.44 o 
   7   0  14       14.92       15.50      6.69 o 
   8   0  14       13.03        7.66      6.69 o 
  -9   1  14        0.69        0.78      3.12 o 
  -8   1  14        1.33       -1.48      2.72 o 
  -7   1  14        0.23        1.74      2.68 o 
  -6   1  14      102.68       94.05      7.48 o 
  -5   1  14      239.61      255.66     16.36 o 
  -4   1  14       54.73       57.00      5.82 o 
  -3   1  14       75.82      100.61      7.63 o 
  -2   1  14      101.21      101.21      6.12 o 
  -1   1  14      259.19      263.85     12.92 o 
   0   1  14      447.82      451.00     21.16 o 
   1   1  14       87.74       84.27      6.06 o 
   2   1  14        1.27        2.34      2.62 o 
   3   1  14      386.39      339.86     23.87 o 
   4   1  14       22.38       12.90      3.64 o 
   5   1  14      563.37      524.69     90.59 o 
   6   1  14      191.07      159.19     21.07 o 
   7   1  14        6.15        7.99      4.10 o 
   8   1  14        0.01       -0.26      3.32 o 
  -9   2  14        4.97       -0.40      4.54 o 
  -8   2  14       12.67       12.00      4.24 o 
  -7   2  14       23.22       20.15      4.71 o 
  -6   2  14      107.41      123.32     10.42 o 
  -5   2  14       48.17       63.40      7.30 o 
  -4   2  14      236.47      256.55     16.01 o 
  -3   2  14      402.89      393.13     25.31 o 
  -2   2  14      431.22      454.18     19.25 o 
  -1   2  14       40.59       35.11      3.55 o 
   0   2  14      390.78      404.90     19.50 o 
   1   2  14      577.69      566.53     33.75 o 
   2   2  14      204.99      197.77     12.55 o 
   3   2  14      265.68      251.54     15.61 o 
   4   2  14      134.32      102.64     10.15 o 
   5   2  14       58.33       59.36      9.05 o 
   6   2  14       78.92       69.28      8.39 o 
   7   2  14       12.02        7.62      3.96 o 
   8   2  14       25.58       28.15      6.20 o 
  -9   3  14        6.46        4.15      5.23 o 
  -8   3  14       12.38        8.41      4.79 o 
  -7   3  14       94.22       97.42     18.57 o 
  -6   3  14       23.27       32.97      5.45 o 
  -5   3  14       59.22       56.10      6.33 o 
  -4   3  14       33.13       28.85      4.59 o 
  -3   3  14        0.00       -1.58      1.96 o 
  -2   3  14      272.30      255.96     12.21 o 
  -1   3  14        7.54        5.30      2.18 o 
   0   3  14       16.80       14.81      2.73 o 
   1   3  14      341.89      359.92     17.48 o 
   2   3  14      315.99      317.82     18.61 o 
   3   3  14        4.45        4.07      2.76 o 
   4   3  14       68.98       77.97      9.04 o 
   5   3  14       23.17       16.92      4.85 o 
   6   3  14       43.32       45.75      9.81 o 
   7   3  14       13.56       11.88      3.92 o 
   8   3  14       58.60       50.41      7.81 o 
  -8   4  14        4.08        0.98      5.37 o 
  -7   4  14        5.48        6.99      5.09 o 
  -6   4  14       46.26       70.35      9.80 o 
  -5   4  14      151.31      146.82     18.19 o 
  -4   4  14       57.99       64.77      8.41 o 
  -3   4  14       34.59       40.59      5.65 o 
  -2   4  14      151.99      162.02      8.28 o 
  -1   4  14      128.68      121.14      6.65 o 
   0   4  14      248.55      261.17     13.42 o 
   1   4  14      234.93      256.97     22.30 o 
   2   4  14      295.51      262.62     16.02 o 
   3   4  14       41.86       45.09      5.67 o 
   4   4  14        0.02       -3.22      2.76 o 
   5   4  14       21.76       19.23      5.18 o 
   6   4  14        4.22        5.72      4.40 o 
   7   4  14       45.93       55.51      9.00 o 
   8   4  14        4.19        4.14      3.97 o 
  -8   5  14       10.54        6.41      5.30 o 
  -7   5  14       18.13       15.69      5.83 o 
  -6   5  14        7.74        7.77      4.85 o 
  -5   5  14        2.68        5.56      3.80 o 
  -4   5  14       26.27       33.13      6.37 o 
  -3   5  14       27.58       23.78      5.30 o 
  -2   5  14      125.87      123.51      8.03 o 
  -1   5  14       19.78       15.42      3.30 o 
   0   5  14        0.14        1.13      2.14 o 
   1   5  14        0.18       -1.77      1.91 o 
   2   5  14        9.34        4.13      2.59 o 
   3   5  14      219.59      218.15     14.14 o 
   4   5  14        9.17        9.85      4.23 o 
   5   5  14       56.50       63.91      8.90 o 
   6   5  14       74.97       92.44     11.01 o 
   7   5  14       58.45       72.85     11.12 o 
  -8   6  14        4.30        1.17      7.97 o 
  -7   6  14        0.01       -0.57      6.69 o 
  -6   6  14        1.49        1.71      3.88 o 
  -5   6  14      122.99      123.10     22.13 o 
  -4   6  14       50.48       50.51      7.80 o 
  -3   6  14      165.45      165.41     14.56 o 
  -2   6  14       50.64       53.02      5.08 o 
  -1   6  14      341.59      349.23     17.71 o 
   0   6  14      151.96      137.59     10.13 o 
   1   6  14       24.94       26.95      4.33 o 
   2   6  14       27.11       26.01      4.59 o 
   3   6  14       26.11       18.87      4.09 o 
   4   6  14        0.00        0.90      2.93 o 
   5   6  14        1.50       -0.34      3.16 o 
   6   6  14        0.02        1.71      3.53 o 
   7   6  14       12.58        2.24      4.35 o 
  -7   7  14        0.19        1.95      6.24 o 
  -6   7  14        0.02        2.31      4.50 o 
  -5   7  14       30.51       29.04      8.83 o 
  -4   7  14       34.09       40.30      7.27 o 
  -3   7  14        2.53        2.41      3.66 o 
  -2   7  14        6.46        9.19      2.93 o 
  -1   7  14        1.54        2.61      2.39 o 
   0   7  14        2.62        1.19      2.58 o 
   1   7  14       87.48       81.78      7.40 o 
   2   7  14       64.79       63.63      7.02 o 
   3   7  14       17.89       22.52      5.07 o 
   4   7  14       48.20       57.24      8.94 o 
   5   7  14       98.56      117.79     12.89 o 
   6   7  14      125.83      163.14     16.01 o 
  -6   8  14       51.04       64.11     10.55 o 
  -5   8  14        8.18        6.47      4.85 o 
  -4   8  14       20.70       16.37      5.41 o 
  -3   8  14        0.01       -4.83      3.22 o 
  -2   8  14       30.61       29.14      3.94 o 
  -1   8  14        2.10        0.83      2.52 o 
   0   8  14        3.01        3.38      3.07 o 
   1   8  14       12.36       27.52      4.92 o 
   2   8  14        0.94       -1.73      3.06 o 
   3   8  14       21.04       18.01      5.29 o 
   4   8  14       49.45       50.98      8.43 o 
   5   8  14       20.46       18.32      6.01 o 
   6   8  14       15.99       13.74      6.24 o 
  -5   9  14        0.01        3.16      4.63 o 
  -4   9  14        8.83       12.38      5.33 o 
  -3   9  14        5.49        2.72      4.28 o 
  -2   9  14        0.98       -2.02      3.15 o 
  -1   9  14        0.02       -2.52      2.96 o 
   0   9  14       12.91        6.70      5.33 o 
   1   9  14        4.38       -1.22      3.59 o 
   2   9  14       97.33      102.59     12.16 o 
   3   9  14       19.68       23.03      6.41 o 
   4   9  14       32.81       32.26      8.10 o 
   5   9  14       48.09       53.30      9.36 o 
  -4  10  14        1.33       -4.05      6.47 o 
  -3  10  14       32.09       35.20      9.70 o 
  -2  10  14        0.12       12.75      7.58 o 
  -1  10  14        2.62       -4.42      5.76 o 
   0  10  14        0.16       -0.54      3.77 o 
   1  10  14        4.57       -2.71      4.27 o 
   2  10  14        7.39        2.04      4.66 o 
   3  10  14        0.46        1.51      4.55 o 
  -1  11  14       10.12        3.38      7.10 o 
   0  11  14        7.09       13.83      8.18 o 
  -9   1  15        0.23       -2.67      3.40 o 
  -8   1  15       17.79       13.14      4.60 o 
  -7   1  15        0.74       -0.31      2.99 o 
  -6   1  15       66.49       67.50      7.48 o 
  -5   1  15      131.71      145.97     10.77 o 
  -4   1  15        2.98        6.31      2.99 o 
  -3   1  15      140.14      129.98     11.35 o 
  -2   1  15       39.43       48.88      4.85 o 
  -1   1  15       50.15       49.13      4.38 o 
   0   1  15        0.44        3.52      1.94 o 
   1   1  15      269.16      268.07     13.79 o 
   2   1  15      472.02      476.42     23.97 o 
   3   1  15       56.64       53.12      6.76 o 
   4   1  15       16.98       19.36      6.30 o 
   5   1  15       78.13       74.57     15.11 o 
   6   1  15      143.06      140.75     13.13 o 
   7   1  15       58.42       56.12      8.41 o 
   8   1  15       37.82       35.93      7.16 o 
  -9   2  15        0.38        4.11      5.21 o 
  -8   2  15       53.13       67.63      9.29 o 
  -7   2  15        0.84       -2.06      3.05 o 
  -6   2  15        0.86       -0.35      2.78 o 
  -5   2  15       22.64       20.23      4.21 o 
  -4   2  15       16.56       22.43      3.93 o 
  -3   2  15       60.19       52.91      5.61 o 
  -2   2  15       29.58       36.74      5.98 o 
  -1   2  15        9.67       12.40      2.53 o 
   0   2  15        5.19        6.42      2.18 o 
   1   2  15      358.75      373.74     18.50 o 
   2   2  15      253.00      234.62     14.61 o 
   3   2  15       15.82        9.49      4.70 o 
   4   2  15       39.74       49.84      7.39 o 
   5   2  15       60.44       73.80     16.75 o 
   6   2  15        2.29        1.59      2.94 o 
   7   2  15        2.93        5.51      3.63 o 
   8   2  15        0.00        1.24      4.12 o 
  -8   3  15        1.75       -1.80      4.48 o 
  -7   3  15       15.53       13.38      5.57 o 
  -6   3  15        3.45        0.69      4.63 o 
  -5   3  15       48.02       51.73      7.35 o 
  -4   3  15        9.97        6.73      2.90 o 
  -3   3  15      108.58      107.14      8.46 o 
  -2   3  15      163.01      175.13     13.64 o 
  -1   3  15       39.01       30.23      3.11 o 
   0   3  15      142.84      145.88      8.66 o 
   1   3  15        9.79        7.83      2.42 o 
   2   3  15        8.48        9.43      3.03 o 
   3   3  15       50.78       55.45      6.26 o 
   4   3  15        5.33        2.56      3.11 o 
   5   3  15       48.58       55.34      8.16 o 
   6   3  15      106.98      107.61     11.80 o 
   7   3  15      104.18      124.74     23.94 o 
   8   3  15       16.98       13.29      6.71 o 
  -8   4  15        9.52        7.42      5.25 o 
  -7   4  15        2.61        1.48      4.09 o 
  -6   4  15        0.37        1.11      3.98 o 
  -5   4  15        3.41        1.36      3.72 o 
  -4   4  15      111.18       99.65     12.66 o 
  -3   4  15      190.57      190.20     26.26 o 
  -2   4  15      279.22      295.09     13.49 o 
  -1   4  15       66.84       55.31      4.18 o 
   0   4  15      154.10      166.31      9.56 o 
   1   4  15      145.30      138.94     14.88 o 
   2   4  15      186.94      189.41     12.54 o 
   3   4  15      131.15      142.35     10.70 o 
   4   4  15        0.36       -0.08      3.18 o 
   5   4  15      156.72      189.85     16.28 o 
   6   4  15       27.44       29.33      8.16 o 
   7   4  15        0.01        2.82      4.21 o 
  -8   5  15       21.02       17.40      6.63 o 
  -7   5  15        2.14        2.69      4.59 o 
  -6   5  15       15.02        4.78      4.46 o 
  -5   5  15       16.30       12.08      9.94 o 
  -4   5  15       32.92       43.75      7.25 o 
  -3   5  15       22.13       19.36      5.00 o 
  -2   5  15        3.58        0.38      2.01 o 
  -1   5  15       20.38       22.05      3.51 o 
   0   5  15       24.28       24.60      3.97 o 
   1   5  15       32.28       48.26      8.77 o 
   2   5  15      111.73      130.88     10.09 o 
   3   5  15        6.59        4.99      3.10 o 
   4   5  15      172.42      206.73     17.05 o 
   5   5  15       73.84       88.09     10.69 o 
   6   5  15        7.48        7.45      4.66 o 
   7   5  15        0.30        0.76      5.30 o 
  -7   6  15        4.81        0.84      6.37 o 
  -6   6  15       11.15       21.66      6.27 o 
  -5   6  15       26.11       21.07      5.58 o 
  -4   6  15       76.77       77.04      9.57 o 
  -3   6  15       15.68       14.82      8.29 o 
  -2   6  15        3.31        1.21      2.22 o 
  -1   6  15      174.63      176.27     10.44 o 
   0   6  15        0.17       -1.17      2.28 o 
   1   6  15       22.01       19.31      7.03 o 
   2   6  15        6.08        5.88      3.18 o 
   3   6  15        0.09        0.69      2.79 o 
   4   6  15       29.10       21.27      5.42 o 
   5   6  15       14.13        9.54      4.26 o 
   6   6  15        2.97       10.07      5.24 o 
  -7   7  15        2.08       -0.76      4.83 o 
  -6   7  15        6.79        4.61      4.75 o 
  -5   7  15        5.83        8.82      4.74 o 
  -4   7  15        5.57       10.78      4.83 o 
  -3   7  15        5.20        6.46      4.30 o 
  -2   7  15        3.82        2.47      2.55 o 
  -1   7  15        0.02        0.35      2.42 o 
   0   7  15       20.00       18.02      4.10 o 
   1   7  15        0.15        0.88      2.73 o 
   2   7  15        0.85        1.39      3.05 o 
   3   7  15       34.50       32.37      5.80 o 
   4   7  15       33.71       24.50      6.10 o 
   5   7  15       10.54        8.66      5.20 o 
   6   7  15       94.66      121.77     14.19 o 
  -6   8  15       55.39       58.68     10.12 o 
  -5   8  15       35.05       46.07      8.61 o 
  -4   8  15        9.40        8.46      4.57 o 
  -3   8  15       54.10       46.20      7.84 o 
  -2   8  15       48.81       43.12      4.92 o 
  -1   8  15       17.56       20.16      3.94 o 
   0   8  15       42.93       44.44      6.88 o 
   1   8  15       24.34       23.97      4.88 o 
   2   8  15       10.58       15.05      4.97 o 
   3   8  15       40.80       43.37      8.06 o 
   4   8  15        3.44       -2.01      3.65 o 
   5   8  15       17.60       19.94      9.27 o 
  -5   9  15        0.08        2.73      5.09 o 
  -4   9  15        0.47        4.81      4.75 o 
  -3   9  15        9.93        5.55      5.52 o 
  -2   9  15        7.85        7.40      4.74 o 
  -1   9  15        2.60        2.05      3.58 o 
   0   9  15        0.98        2.15      3.67 o 
   1   9  15        1.74       -0.12      4.28 o 
   2   9  15        0.64        3.85      4.21 o 
   3   9  15        0.58       -5.38      3.87 o 
   4   9  15        2.11        4.71      4.74 o 
  -3  10  15        0.03       -5.13      5.87 o 
  -1  10  15        6.81       -5.98      6.65 o 
   0  10  15       40.10       40.90     11.56 o 
   1  10  15        0.61        6.18      4.69 o 
   2  10  15        0.18       -3.37      4.49 o 
  -8   0  16        0.04        1.23      6.24 o 
  -7   0  16        1.26        6.84      6.73 o 
  -6   0  16      161.13      141.59     19.53 o 
  -5   0  16      482.35      410.41     41.64 o 
  -4   0  16      351.59      390.12     39.53 o 
  -3   0  16     2469.81     2364.21    211.52 o 
  -2   0  16      161.21      158.16     18.56 o 
  -1   0  16       15.76       14.06      3.67 o 
   0   0  16      949.87      861.58     55.25 o 
   1   0  16      856.20      817.44     69.43 o 
   2   0  16       24.47       22.20      6.06 o 
   3   0  16       52.34       41.27      8.70 o 
   4   0  16       51.50       45.24      9.59 o 
   5   0  16        4.58        2.04      4.91 o 
   6   0  16      116.49      105.12     16.14 o 
   7   0  16        1.80        9.85      6.28 o 
   8   0  16        2.82        8.99      7.47 o 
  -8   1  16        9.34       10.37      4.64 o 
  -7   1  16       14.49       15.17      4.52 o 
  -6   1  16       18.07       14.50      4.29 o 
  -5   1  16       13.60       11.95      3.81 o 
  -4   1  16        2.91        7.09      3.81 o 
  -3   1  16        2.87        4.17      3.43 o 
  -2   1  16      529.21      526.10     48.68 o 
  -1   1  16       78.32       75.61      5.33 o 
   0   1  16        4.30        0.40      1.86 o 
   1   1  16      757.52      731.78     33.45 o 
   2   1  16        0.38       -1.38      1.77 o 
   3   1  16       50.90       39.86      6.91 o 
   4   1  16       20.56       13.59      4.13 o 
   5   1  16       52.94       46.56     11.51 o 
   6   1  16       93.64       90.62     10.52 o 
   7   1  16        0.00        0.07      4.52 o 
   8   1  16       18.05       30.64      6.80 o 
  -8   2  16       17.13       13.73      5.16 o 
  -7   2  16       15.42       23.81      5.34 o 
  -6   2  16       20.77       27.16      5.09 o 
  -5   2  16       28.79       31.31      5.28 o 
  -4   2  16      586.71      559.94     31.94 o 
  -3   2  16       89.93       89.71      7.79 o 
  -2   2  16        0.04        2.17      2.70 o 
  -1   2  16      791.64      774.90     40.53 o 
   0   2  16       98.16       75.03      5.77 o 
   1   2  16        0.60       -1.87      1.91 o 
   2   2  16      111.05      100.10      7.32 o 
   3   2  16        4.73       11.87      3.28 o 
   4   2  16      103.03      126.41     18.61 o 
   5   2  16       30.06       31.26      9.24 o 
   6   2  16        0.09       -1.60      3.62 o 
   7   2  16       11.20        7.64      4.29 o 
  -8   3  16        0.15        1.89      4.88 o 
  -7   3  16        4.48        4.58      4.69 o 
  -6   3  16        0.10        2.28      4.10 o 
  -5   3  16       24.56       17.35      4.19 o 
  -4   3  16       38.88       36.49      5.14 o 
  -3   3  16       98.89       98.48      8.15 o 
  -2   3  16       97.39       93.44      6.59 o 
  -1   3  16       16.27       19.38      2.69 o 
   0   3  16      397.56      367.26     18.34 o 
   1   3  16       15.49       18.53      3.31 o 
   2   3  16        0.42        2.56      2.63 o 
   3   3  16        6.92        5.49      3.34 o 
   4   3  16        0.35        1.39      3.24 o 
   5   3  16       12.46       11.78      4.94 o 
   6   3  16        1.25       -0.21      3.77 o 
   7   3  16       22.65       27.33      6.03 o 
  -8   4  16        6.15        4.98      5.34 o 
  -7   4  16       45.81       42.48     11.90 o 
  -6   4  16      144.91      155.16     15.62 o 
  -5   4  16       18.80       20.72      5.56 o 
  -4   4  16        3.66        1.26      3.09 o 
  -3   4  16      183.44      170.82     14.94 o 
  -2   4  16      285.47      302.81     15.84 o 
  -1   4  16       45.35       41.87      6.56 o 
   0   4  16      251.61      252.12     13.42 o 
   1   4  16       76.72       75.68      8.49 o 
   2   4  16        0.09       -0.04      2.55 o 
   3   4  16        0.39        4.75      3.68 o 
   4   4  16        9.15       11.12      4.31 o 
   5   4  16       13.20       10.51      4.90 o 
   6   4  16       31.74       23.00      7.19 o 
   7   4  16       44.14       53.56      9.22 o 
  -7   5  16        8.65        6.33      6.49 o 
  -6   5  16       12.34       10.02      5.03 o 
  -5   5  16        2.79       -0.84      3.61 o 
  -4   5  16        1.50        1.15      3.40 o 
  -3   5  16        1.58        1.18      4.13 o 
  -2   5  16       64.46       72.01      7.03 o 
  -1   5  16        0.04        1.65      1.96 o 
   0   5  16        7.49       12.18      3.37 o 
   1   5  16       87.26       74.05      7.09 o 
   2   5  16       77.95       78.34      7.68 o 
   3   5  16       69.15       77.42      7.81 o 
   4   5  16       49.00       69.26      9.55 o 
   5   5  16       59.13       65.69     12.49 o 
   6   5  16       61.47       77.33     21.10 o 
   7   5  16       13.03        7.97      6.45 o 
  -7   6  16       14.51       13.52      6.19 o 
  -6   6  16       20.91       28.77      7.00 o 
  -5   6  16       76.52       94.08     11.30 o 
  -4   6  16       75.56       77.30     10.06 o 
  -3   6  16      113.76       98.30     11.16 o 
  -2   6  16       43.21       52.44      6.31 o 
  -1   6  16      107.08      103.63     14.87 o 
   0   6  16       25.90       24.13      4.60 o 
   1   6  16       16.97       12.15      3.77 o 
   2   6  16        0.01        1.84      2.81 o 
   3   6  16        2.19        5.01      3.20 o 
   4   6  16        4.39       -2.97      3.15 o 
   5   6  16       23.43       35.88      7.10 o 
   6   6  16        9.52       13.21      5.98 o 
  -6   7  16        8.49       12.19      5.95 o 
  -5   7  16        0.00       -4.83      3.22 o 
  -4   7  16        4.76        3.35      3.94 o 
  -3   7  16       17.04       10.52      4.71 o 
  -2   7  16       13.36       17.75      4.63 o 
  -1   7  16       99.27      118.15     13.76 o 
   0   7  16       75.76       62.78      7.07 o 
   1   7  16       72.29       85.74      8.35 o 
   2   7  16       87.39      111.06      9.98 o 
   3   7  16      115.17      139.01     11.42 o 
   4   7  16      183.97      209.26     30.33 o 
   5   7  16      121.85      150.00     17.70 o 
  -5   8  16        5.91        3.76      5.10 o 
  -4   8  16        0.69        3.77      4.56 o 
  -3   8  16        2.36       -2.40      3.87 o 
  -2   8  16        0.59        0.79      3.89 o 
  -1   8  16        9.72       10.85      3.56 o 
   0   8  16        2.42        5.79      3.43 o 
   1   8  16       17.88       14.44      4.11 o 
   2   8  16       61.96       78.85      8.60 o 
   3   8  16       19.58       20.84      6.13 o 
   4   8  16       34.41       49.92      8.74 o 
  -4   9  16        4.86        3.59      5.20 o 
  -3   9  16        0.09        0.52      4.04 o 
  -2   9  16        3.08        4.87      6.10 o 
  -1   9  16       31.31       32.31     14.66 o 
   0   9  16       66.18       68.32     15.00 o 
   1   9  16        9.00        7.82     11.19 o 
   2   9  16       22.11       26.60      6.89 o 
   3   9  16       94.78      115.94     13.65 o 
  -1  10  16        1.46       -1.31      4.47 o 
   0  10  16       13.05       13.49     11.22 o 
   1  10  16        3.31        2.95      8.01 o 
  -8   1  17       36.39       22.69      6.63 o 
  -7   1  17        7.56        5.71      4.67 o 
  -6   1  17       22.41       20.79     11.97 o 
  -5   1  17       66.47       68.00      8.67 o 
  -4   1  17       31.64       32.98      6.03 o 
  -3   1  17        0.09        3.30      3.43 o 
  -2   1  17        8.73        5.67      2.90 o 
  -1   1  17      170.86      163.35      9.15 o 
   0   1  17      209.74      202.53     11.08 o 
   1   1  17       14.75       18.31      3.27 o 
   2   1  17        5.78        4.17      2.32 o 
   3   1  17       71.72       70.64     17.05 o 
   4   1  17      209.20      198.49     17.35 o 
   5   1  17       75.53       60.14     10.28 o 
   6   1  17       99.22       99.70     11.50 o 
   7   1  17       15.69        2.06      4.33 o 
  -8   2  17        0.84       -2.92      4.79 o 
  -7   2  17       39.15       54.50      7.56 o 
  -6   2  17        8.34       12.60      4.15 o 
  -5   2  17        0.84        0.61      2.78 o 
  -4   2  17        0.11       -2.28      3.07 o 
  -3   2  17       13.22       15.15      4.41 o 
  -2   2  17       78.80       61.87      7.50 o 
  -1   2  17      279.05      258.23     16.91 o 
   0   2  17      153.09      141.12      8.80 o 
   1   2  17      175.51      183.97     10.73 o 
   2   2  17       72.99       73.02      7.43 o 
   3   2  17        5.62       -0.94      2.76 o 
   4   2  17        7.30        3.41      3.44 o 
   5   2  17        0.64       -0.18      2.87 o 
   6   2  17       10.99        6.09      3.80 o 
   7   2  17        0.09       -0.80      4.20 o 
  -8   3  17        0.29        1.39      5.05 o 
  -7   3  17       26.93       35.34     11.32 o 
  -6   3  17        1.06        0.24      3.98 o 
  -5   3  17        9.19        7.67      4.44 o 
  -4   3  17      177.87      214.95     16.48 o 
  -3   3  17      177.54      167.62     12.47 o 
  -2   3  17      336.43      351.54     21.15 o 
  -1   3  17       33.44       33.60      4.81 o 
   0   3  17      154.51      168.40      9.97 o 
   1   3  17       52.16       69.83      6.04 o 
   2   3  17       32.27       39.42      5.46 o 
   3   3  17       89.89      101.05      9.12 o 
   4   3  17       35.80       39.46      7.07 o 
   5   3  17      137.17      155.98     15.10 o 
   6   3  17        6.53        5.09      4.27 o 
   7   3  17       31.99       21.01      5.96 o 
  -7   4  17        5.08       -0.06      4.68 o 
  -6   4  17       16.22       14.74      5.53 o 
  -5   4  17      123.19      141.41     21.03 o 
  -4   4  17        8.14       18.22      8.16 o 
  -3   4  17        5.19        4.23      3.80 o 
  -2   4  17       14.43       12.07      4.45 o 
  -1   4  17        0.65        1.97      2.09 o 
   0   4  17       15.89       14.86      3.29 o 
   1   4  17        5.29        2.33      2.74 o 
   2   4  17        0.03        0.60      2.56 o 
   3   4  17        0.46        4.91      2.98 o 
   4   4  17        0.04        0.43      3.34 o 
   5   4  17        4.97       -0.03      4.00 o 
   6   4  17       36.59       47.14      8.62 o 
  -7   5  17        4.89        7.67      5.93 o 
  -6   5  17        0.54        0.53      4.16 o 
  -5   5  17       10.15        6.28      4.34 o 
  -4   5  17        8.08        2.89      3.60 o 
  -3   5  17        0.23       -2.94      3.02 o 
  -2   5  17       11.06        7.21      4.25 o 
  -1   5  17       43.71       38.43      6.53 o 
   0   5  17        0.02       -2.46      2.41 o 
   1   5  17       65.02       57.98      8.25 o 
   2   5  17       68.48       79.73      8.06 o 
   3   5  17       20.21       22.99      4.81 o 
   4   5  17        9.19       11.02      5.16 o 
   5   5  17        5.61        0.08      4.01 o 
   6   5  17       15.42       13.73      6.36 o 
  -6   6  17        7.48       12.43      6.06 o 
  -5   6  17       12.82       15.45      5.55 o 
  -4   6  17       23.71       23.21      6.17 o 
  -3   6  17       33.68       24.14      6.03 o 
  -2   6  17        2.61        4.71      3.19 o 
  -1   6  17      119.52      102.87     12.28 o 
   0   6  17        0.82        1.76      3.07 o 
   1   6  17        9.44       12.10      4.14 o 
   2   6  17        4.56        1.43      3.03 o 
   3   6  17        1.76       -0.73      3.39 o 
   4   6  17        2.59        3.06      3.82 o 
   5   6  17        9.18        2.23      4.66 o 
  -5   7  17        0.34       -4.67      3.95 o 
  -4   7  17        0.32        1.47      4.11 o 
  -3   7  17        2.66        6.63      4.44 o 
  -2   7  17        6.39       11.05      5.01 o 
  -1   7  17        3.75       -0.49      2.65 o 
   0   7  17        0.01        3.58      3.32 o 
   1   7  17        8.06        9.36      3.75 o 
   2   7  17       43.79       38.70      6.46 o 
   3   7  17       58.73       67.44      8.14 o 
   4   7  17       28.95       29.92     11.69 o 
   5   7  17       15.73       11.23     14.96 o 
  -4   8  17        0.08       -6.05      4.03 o 
  -3   8  17        9.89        6.37      5.26 o 
  -2   8  17        1.59       -0.68      4.06 o 
  -1   8  17        2.77        4.48      3.52 o 
   0   8  17       17.51       12.41      4.38 o 
   1   8  17       28.69       27.81      5.23 o 
   2   8  17        0.26        1.78      3.55 o 
   3   8  17        0.07        4.13      4.75 o 
   4   8  17        0.41        1.54      4.77 o 
  -3   9  17        1.88        2.88      4.69 o 
  -2   9  17        1.64        0.26      4.53 o 
  -1   9  17        0.39        1.67      4.13 o 
   0   9  17        2.82        5.73      4.30 o 
   1   9  17       17.62       29.42      7.38 o 
   2   9  17        0.21        5.93      4.70 o 
  -8   0  18       19.79       22.12     10.56 o 
  -7   0  18       59.45       80.78     15.84 o 
  -6   0  18      133.73      138.33     19.19 o 
  -5   0  18      133.07      124.35     17.55 o 
  -4   0  18       66.93       58.81     11.26 o 
  -3   0  18       98.25      102.92     15.43 o 
  -2   0  18        0.55        0.07      3.05 o 
  -1   0  18      102.55      100.26     10.15 o 
   0   0  18        0.01       -0.65      2.66 o 
   1   0  18       11.80       15.80     10.37 o 
   2   0  18        0.01       -0.48      3.05 o 
   3   0  18      178.61      182.25     21.72 o 
   4   0  18       54.16       42.79     10.30 o 
   5   0  18       22.55       38.51     10.37 o 
   6   0  18       78.50       78.26     15.17 o 
   7   0  18       16.53       34.23     11.04 o 
  -8   1  18       26.86       27.83      8.40 o 
  -7   1  18       38.20       36.42      7.44 o 
  -6   1  18       27.85       27.09     15.00 o 
  -5   1  18        2.30        6.28      4.35 o 
  -4   1  18        8.76       11.94      4.67 o 
  -3   1  18      245.74      232.19     18.50 o 
  -2   1  18        7.51        8.67      3.42 o 
  -1   1  18       11.99        9.31      3.00 o 
   0   1  18        0.04        5.48      2.30 o 
   1   1  18       25.67       22.20      4.66 o 
   2   1  18       87.42       79.41      6.56 o 
   3   1  18       23.03       19.78      4.95 o 
   4   1  18        4.40        0.99      5.22 o 
   5   1  18        2.19       -1.72      3.32 o 
   6   1  18        1.76       -0.45      4.03 o 
   7   1  18        5.45        4.72      5.15 o 
  -7   2  18       27.49       31.96      7.35 o 
  -6   2  18      123.36      141.17     13.88 o 
  -5   2  18       22.23       28.24      6.33 o 
  -4   2  18       14.28       16.25      4.97 o 
  -3   2  18      150.13      143.88     13.09 o 
  -2   2  18      417.78      398.84     28.38 o 
  -1   2  18        6.48        6.52      2.31 o 
   0   2  18       10.36       10.31      3.03 o 
   1   2  18        9.79        8.27      2.76 o 
   2   2  18       52.47       67.14      7.83 o 
   3   2  18       28.12       28.03      4.87 o 
   4   2  18       59.60       67.93     18.12 o 
   5   2  18       22.21       15.25     10.05 o 
   6   2  18        4.52        2.40      3.76 o 
   7   2  18       52.37       54.85     14.96 o 
  -7   3  18       14.88        5.39      5.35 o 
  -6   3  18        0.91        3.52      4.44 o 
  -5   3  18       68.29       71.88     13.64 o 
  -4   3  18        6.55        6.24      3.94 o 
  -3   3  18       11.11        9.14      3.68 o 
  -2   3  18      166.70      148.60     13.20 o 
  -1   3  18      224.58      245.29     13.07 o 
   0   3  18       19.40       23.55      3.92 o 
   1   3  18        0.87        1.92      2.39 o 
   2   3  18       25.02       30.92      5.10 o 
   3   3  18        9.07        9.02      3.58 o 
   4   3  18       18.95        7.60      7.94 o 
   5   3  18       26.82       28.96      6.76 o 
   6   3  18       15.80       19.33      5.50 o 
  -7   4  18        6.07        8.96      5.68 o 
  -6   4  18        0.13       -1.87      3.99 o 
  -5   4  18       24.75       31.26      6.80 o 
  -4   4  18       17.22       16.77      5.01 o 
  -3   4  18        2.20       -0.38      3.25 o 
  -2   4  18       10.49        5.41      4.07 o 
  -1   4  18       16.71       15.36      3.27 o 
   0   4  18        0.67        1.28      2.48 o 
   1   4  18        0.88       -1.29      2.39 o 
   2   4  18        1.77        6.22      3.43 o 
   3   4  18       32.25       28.24      5.33 o 
   4   4  18       27.39       32.58      6.96 o 
   5   4  18       68.82       74.65     16.67 o 
   6   4  18       81.16      115.72     14.00 o 
  -6   5  18       18.32       12.34      5.51 o 
  -5   5  18        0.76       -0.03      4.19 o 
  -4   5  18       19.35       16.52      5.51 o 
  -3   5  18        5.04        0.90      3.72 o 
  -2   5  18       59.22       53.07      7.33 o 
  -1   5  18       11.11        8.65      3.23 o 
   0   5  18      185.51      197.23     16.99 o 
   1   5  18       55.94       59.31      6.94 o 
   2   5  18       93.22       95.17      9.04 o 
   3   5  18       65.56       65.60      7.74 o 
   4   5  18       82.14       81.31     11.04 o 
   5   5  18       54.81       74.63     19.57 o 
  -6   6  18       16.42       14.84      6.14 o 
  -5   6  18       18.01       17.28      5.97 o 
  -4   6  18        8.01        6.28      4.38 o 
  -3   6  18        0.65       -2.93      3.56 o 
  -2   6  18        6.34        5.33      3.85 o 
  -1   6  18        0.18        0.48      2.70 o 
   0   6  18       15.47       11.25      4.09 o 
   1   6  18        6.07        6.90      3.82 o 
   2   6  18        0.00        4.65      3.56 o 
   3   6  18        3.47       10.12      4.07 o 
   4   6  18       20.78       24.79      6.75 o 
   5   6  18        5.06        7.32      5.07 o 
  -5   7  18        8.94        5.55      5.25 o 
  -4   7  18        8.18        5.84      4.90 o 
  -3   7  18       31.42       28.15      6.85 o 
  -2   7  18       12.10       15.70      5.26 o 
  -1   7  18       45.91       47.17      6.31 o 
   0   7  18       40.35       53.43      6.69 o 
   1   7  18       26.12       41.11      6.34 o 
   2   7  18       66.99       76.59      8.96 o 
   3   7  18      122.76      156.81     12.90 o 
   4   7  18       60.21       72.90     11.28 o 
  -4   8  18        6.00        2.15      5.21 o 
  -3   8  18       21.12       21.54      5.83 o 
  -2   8  18       15.55        8.51      5.02 o 
  -1   8  18       27.07       32.06      5.76 o 
   0   8  18        8.37        5.73      3.87 o 
   1   8  18        5.92        4.30      4.08 o 
   2   8  18       47.86       56.23      7.70 o 
   3   8  18       11.76       12.80      8.73 o 
  -1   9  18       42.10       43.57      8.41 o 
   0   9  18       12.89       19.91      6.69 o 
  -7   1  19       26.87       26.67      6.49 o 
  -6   1  19       47.61       47.85      8.21 o 
  -5   1  19        0.33       -0.77      3.84 o 
  -4   1  19        5.08        5.03      4.36 o 
  -3   1  19       57.49       69.07      8.66 o 
  -2   1  19       64.12       53.53     12.10 o 
  -1   1  19       14.95       15.94      3.63 o 
   0   1  19        1.85        0.12      2.17 o 
   1   1  19       76.31       78.55      6.68 o 
   2   1  19       60.42       55.91      7.98 o 
   3   1  19      129.58      139.96     22.26 o 
   4   1  19      107.60      119.48     12.60 o 
   5   1  19       23.46       26.95      6.24 o 
   6   1  19       25.55       15.04      6.11 o 
  -7   2  19        2.70        7.62      7.43 o 
  -6   2  19        3.85        7.06      4.79 o 
  -5   2  19        0.52       -4.53      3.60 o 
  -4   2  19       31.67       18.17      5.20 o 
  -3   2  19       20.29       24.00     11.11 o 
  -2   2  19       48.35       39.42     10.41 o 
  -1   2  19       77.94       88.09      6.45 o 
   0   2  19       20.14       15.40      3.25 o 
   1   2  19        0.53       -0.47      2.20 o 
   2   2  19       26.42       17.91      4.45 o 
   3   2  19        2.48       -1.77      2.66 o 
   4   2  19        9.66        4.11      3.86 o 
   5   2  19        0.00        0.90      3.66 o 
   6   2  19        5.21        5.61      5.82 o 
  -7   3  19       11.70       12.93      8.10 o 
  -6   3  19       10.60       11.15      7.02 o 
  -5   3  19       94.94      101.28     16.36 o 
  -4   3  19       18.84       14.36      6.67 o 
  -3   3  19       58.28       56.45      7.90 o 
  -2   3  19       87.25       89.77     10.35 o 
  -1   3  19        0.03       -0.55      2.44 o 
   0   3  19       54.33       65.99      6.94 o 
   1   3  19       10.09        9.96      3.11 o 
   2   3  19       84.21       95.17      9.14 o 
   3   3  19        8.65        7.08      3.67 o 
   4   3  19        9.00        4.39      4.49 o 
   5   3  19       48.69       43.08      7.50 o 
   6   3  19        0.68       -4.82      3.55 o 
  -6   4  19        3.88        6.12      4.98 o 
  -5   4  19        1.32        0.89      4.91 o 
  -4   4  19        0.09       -3.38      4.76 o 
  -3   4  19        0.15        2.16      5.28 o 
  -2   4  19       11.71        7.14      5.58 o 
  -1   4  19        0.43        0.49      2.82 o 
   0   4  19        0.12       -0.95      3.23 o 
   1   4  19        0.36       -0.65      2.93 o 
   2   4  19        2.53        1.79      3.36 o 
   3   4  19       30.28       31.58      5.90 o 
   4   4  19        0.41       -0.99      3.67 o 
   5   4  19       19.09       22.10      6.77 o 
  -6   5  19        0.30        1.99      4.87 o 
  -5   5  19        0.09        1.92      4.37 o 
  -4   5  19       11.43        8.81      4.65 o 
  -3   5  19        7.46       12.84      4.95 o 
  -2   5  19       17.29       18.97      5.31 o 
  -1   5  19      192.95      208.68     14.06 o 
   0   5  19        3.31        5.63      3.34 o 
   1   5  19       73.29       76.29      8.08 o 
   2   5  19        6.87        4.68      3.63 o 
   3   5  19        1.89        5.84      4.54 o 
   4   5  19        3.01        1.13      4.39 o 
   5   5  19        0.83        2.86      5.16 o 
  -5   6  19       12.80       12.44      5.94 o 
  -4   6  19       17.93        8.98      6.73 o 
  -3   6  19       18.31       24.35      6.35 o 
  -2   6  19       15.21        9.78      4.96 o 
  -1   6  19        0.12        0.79      3.65 o 
   0   6  19        0.02       -4.76      4.13 o 
   1   6  19        1.63        0.88      3.36 o 
   2   6  19        5.11        6.57      4.04 o 
   3   6  19        0.60        3.78      3.61 o 
   4   6  19        2.46        5.78      4.93 o 
  -4   7  19        0.28       -2.96      4.49 o 
  -3   7  19        1.54        4.00      4.12 o 
  -2   7  19        4.00        1.60      4.31 o 
  -1   7  19       19.20       15.68      5.31 o 
   0   7  19       27.95       20.83      5.39 o 
   1   7  19       18.19       27.28      5.97 o 
   2   7  19        7.76        3.61      4.51 o 
   3   7  19        2.17        2.38      4.23 o 
  -2   8  19        2.34        5.61      5.13 o 
  -1   8  19        3.56       -6.47      6.36 o 
   0   8  19        0.56       -4.49      4.55 o 
   1   8  19        8.30        9.55      4.96 o 
  -6   0  20      113.15      114.59     18.55 o 
  -5   0  20       20.76       15.46      7.17 o 
  -4   0  20        0.97       -0.74      5.61 o 
  -3   0  20        0.01        2.34      4.91 o 
  -2   0  20        1.51       -0.97      4.24 o 
  -1   0  20        1.09        2.04      5.84 o 
   0   0  20       62.96       63.43      8.75 o 
   1   0  20      147.68      164.04     14.98 o 
   2   0  20        7.28       11.07      4.76 o 
   3   0  20      130.53      163.24     21.72 o 
   4   0  20       14.76       11.30      7.14 o 
   5   0  20       28.34       34.38     11.34 o 
  -6   1  20        0.07       -1.12      4.29 o 
  -5   1  20        2.34       -1.50      3.96 o 
  -4   1  20        3.91        4.28      4.18 o 
  -3   1  20        6.16        2.61      4.91 o 
  -2   1  20       97.40       53.76     10.00 o 
  -1   1  20       20.78       22.91      5.65 o 
   0   1  20       20.17        7.65      2.95 o 
   1   1  20       11.23        8.41      3.39 o 
   2   1  20        0.00        1.13      3.30 o 
   3   1  20        0.98       -2.55      3.40 o 
   4   1  20        4.34        5.90      4.12 o 
   5   1  20        0.95        2.12      4.64 o 
  -6   2  20        0.05        2.22      4.81 o 
  -5   2  20       39.27       36.40      7.35 o 
  -4   2  20       80.69       76.71      9.67 o 
  -3   2  20        9.45        9.17      4.05 o 
  -2   2  20        2.47       -0.92      2.99 o 
  -1   2  20       31.73       34.62      6.74 o 
   0   2  20       17.84       21.06      3.79 o 
   1   2  20       79.79       84.95      7.08 o 
   2   2  20      162.81      172.41     22.04 o 
   3   2  20       21.38       17.91      4.60 o 
   4   2  20      103.34      116.05     12.43 o 
   5   2  20       58.83       84.37     11.00 o 
  -6   3  20        0.62        5.13      6.65 o 
  -5   3  20        4.83        4.09      6.39 o 
  -4   3  20       66.03       45.02     11.60 o 
  -3   3  20       19.18       16.71      5.31 o 
  -2   3  20       44.43       46.73     15.46 o 
  -1   3  20       36.34       39.52      7.38 o 
   0   3  20        0.20       -1.56      2.60 o 
   1   3  20       15.92       11.25      3.67 o 
   2   3  20       47.61       46.95      8.89 o 
   3   3  20       31.86       25.47      5.25 o 
   4   3  20       11.09        3.39      3.87 o 
   5   3  20        2.76       10.89      5.05 o 
  -5   4  20        8.83        4.98      6.28 o 
  -4   4  20        0.31       -0.07      5.35 o 
  -3   4  20        3.67        3.64      5.61 o 
  -2   4  20        8.63        4.01      4.09 o 
  -1   4  20       45.68       52.67     11.82 o 
   0   4  20        6.80        7.30      3.29 o 
   1   4  20       19.67       23.15      5.22 o 
   2   4  20       23.56       24.79      5.37 o 
   3   4  20       46.70       46.94      6.84 o 
   4   4  20       47.70       48.88      9.11 o 
   5   4  20       75.66       95.48     12.88 o 
  -5   5  20        0.29       -3.01      6.13 o 
  -4   5  20       11.61        8.66      7.51 o 
  -3   5  20       37.46       51.82     11.86 o 
  -2   5  20       24.30       15.50      6.06 o 
  -1   5  20        8.58       11.71      7.58 o 
   0   5  20      159.69      154.80     11.74 o 
   1   5  20       25.60       32.02      5.76 o 
   2   5  20       35.01       34.17      6.26 o 
   3   5  20       77.94      100.94     10.24 o 
   4   5  20       33.33       33.15      8.01 o 
  -4   6  20        0.03        2.82      5.24 o 
  -3   6  20        2.64        7.05      4.60 o 
  -2   6  20        1.09       -2.97      3.79 o 
  -1   6  20       18.25        5.54      6.91 o 
   0   6  20        0.08       -3.29      3.49 o 
   1   6  20        0.21        0.98      3.89 o 
   2   6  20       13.81       11.71      4.63 o 
   3   6  20        6.71        9.02      4.93 o 
  -3   7  20        7.65        6.79      4.93 o 
  -2   7  20        6.76        1.93      5.05 o 
  -1   7  20       28.85       32.30     11.60 o 
   0   7  20        4.14        3.08      3.80 o 
   1   7  20       79.50      105.88     10.61 o 
   2   7  20       62.61       87.65     10.05 o 
  -6   1  21        4.29        5.17      5.40 o 
  -5   1  21       12.76       17.33      6.12 o 
  -4   1  21       12.98       16.66      5.44 o 
  -3   1  21        1.72        0.37      3.13 o 
  -2   1  21        6.55        8.15      4.57 o 
  -1   1  21       12.95        9.44      4.47 o 
   0   1  21        1.18        0.35      2.82 o 
   1   1  21      103.42      113.76      8.72 o 
   2   1  21       52.10       52.89      6.07 o 
   3   1  21       21.25       17.24      9.78 o 
   4   1  21        1.38        4.27      7.01 o 
   5   1  21       13.87       17.13      6.23 o 
  -6   2  21        1.43       -0.22      6.69 o 
  -5   2  21        0.02        2.97      4.61 o 
  -4   2  21        0.93       -0.25      3.56 o 
  -3   2  21        9.21        7.29      4.13 o 
  -2   2  21        2.91        3.44      3.95 o 
  -1   2  21       70.80       74.60      9.78 o 
   0   2  21        5.00       -0.06      2.79 o 
   1   2  21        6.46        6.86      4.40 o 
   2   2  21       29.52       27.68      5.26 o 
   3   2  21       22.74       37.87      7.24 o 
   4   2  21        0.34        4.42      4.70 o 
   5   2  21       10.32       26.61      9.92 o 
  -5   3  21       12.77       10.96      7.66 o 
  -4   3  21       11.08       12.23      7.62 o 
  -3   3  21       12.02       21.45      7.77 o 
  -2   3  21        1.14        3.50      3.58 o 
  -1   3  21       11.71        7.83      5.63 o 
   0   3  21      120.08      154.29     14.81 o 
   1   3  21        2.45        0.64      2.88 o 
   2   3  21       33.51       32.47      5.35 o 
   3   3  21       29.78       39.12      6.26 o 
   4   3  21       13.52        7.23      4.72 o 
  -5   4  21        0.01       -3.49      5.80 o 
  -4   4  21        7.83        9.59      8.10 o 
  -3   4  21        0.08       -2.12      4.76 o 
  -2   4  21        2.53        2.19      4.57 o 
  -1   4  21       46.15       42.79     11.30 o 
   0   4  21       11.33        6.51      3.94 o 
   1   4  21        2.23        4.34      3.77 o 
   2   4  21        0.20       -0.24      3.46 o 
   3   4  21        4.65        6.66      4.52 o 
   4   4  21        8.44        4.96      5.81 o 
  -4   5  21       40.87       60.96     14.53 o 
  -3   5  21        4.91        1.04      6.73 o 
  -2   5  21       32.35       23.01      7.36 o 
  -1   5  21       29.46       30.67     10.00 o 
   0   5  21        9.28        5.97      3.61 o 
   1   5  21        0.62       -2.81      3.73 o 
   2   5  21        5.78        6.87      4.30 o 
   3   5  21        2.04       -3.54      3.87 o 
  -3   6  21        0.03        6.10      7.21 o 
  -2   6  21        3.22        2.68      5.50 o 
  -1   6  21       89.54       80.98     15.91 o 
   0   6  21        9.52        9.32      5.78 o 
   1   6  21        5.09        2.73      4.14 o 
   2   6  21        9.17       10.86      4.94 o 
  -5   0  22        4.64       -0.85      7.17 o 
  -4   0  22        0.02       -4.79      4.50 o 
  -3   0  22       13.79       10.52      5.76 o 
  -2   0  22        6.15        8.25      6.84 o 
  -1   0  22       85.17       64.77     12.34 o 
   0   0  22      133.59      140.74     15.84 o 
   1   0  22      136.04      163.33     16.00 o 
   2   0  22       55.52       79.39     11.06 o 
   3   0  22       47.45       44.46     11.97 o 
   4   0  22       55.07       79.63     16.10 o 
  -5   1  22        0.00        0.49      4.94 o 
  -4   1  22        0.22       -1.27      3.62 o 
  -3   1  22        0.00        1.44      3.23 o 
  -2   1  22        0.75       -1.06      5.31 o 
  -1   1  22       23.68       12.10      5.48 o 
   0   1  22        9.07        8.89      3.43 o 
   1   1  22       12.30       10.24      4.16 o 
   2   1  22        0.38        3.17      3.37 o 
   3   1  22        0.00       -1.44      4.22 o 
   4   1  22        7.92       10.93      5.38 o 
  -5   2  22        0.13       -5.56      4.09 o 
  -4   2  22        0.02       -1.77      4.01 o 
  -3   2  22        6.43        8.96      4.01 o 
  -2   2  22       68.95       73.42      9.63 o 
  -1   2  22       57.10       57.78     10.00 o 
   0   2  22       25.18       28.90      7.59 o 
   1   2  22       59.71       60.03      6.36 o 
   2   2  22       87.80      108.37     10.19 o 
   3   2  22       32.84       43.48      8.10 o 
   4   2  22       20.37       19.21      6.56 o 
  -4   3  22       25.93       23.75      9.55 o 
  -3   3  22        6.83        6.95      4.72 o 
  -2   3  22        0.17       -3.22      3.77 o 
  -1   3  22        3.79        0.32      4.43 o 
   0   3  22       34.73       30.58      4.85 o 
   1   3  22       11.05       12.18      3.89 o 
   2   3  22        1.54        3.02      3.59 o 
   3   3  22        0.00        1.90      3.69 o 
  -4   4  22        2.93        1.52      6.65 o 
  -3   4  22       10.51        6.28      5.35 o 
  -2   4  22        1.80       -2.16      5.13 o 
  -1   4  22        6.55        6.65      7.28 o 
   0   4  22       44.18       47.78      7.30 o 
   1   4  22        1.99        2.57      4.05 o 
   2   4  22       26.98       24.99      6.00 o 
   3   4  22       88.83      130.36     19.99 o 
  -3   5  22        8.53        4.65      5.20 o 
  -2   5  22       12.53       10.04      7.06 o 
  -1   5  22       11.02        4.35      7.66 o 
   0   5  22       17.02       20.57      5.05 o 
   1   5  22       39.37       53.89      8.37 o 
   2   5  22       29.77       43.30     11.90 o 
  -4   1  23        0.01       -1.19      3.56 o 
  -3   1  23        0.08        0.07      3.87 o 
  -2   1  23        0.15        0.03      4.60 o 
  -1   1  23       20.74       14.37      5.70 o 
   0   1  23       40.47       33.27      7.91 o 
   1   1  23        7.46        7.09      3.76 o 
   2   1  23        0.23        1.33      3.71 o 
   3   1  23       16.09       10.79      5.30 o 
  -3   2  23        6.07        3.05      4.10 o 
  -2   2  23        5.74        5.10      5.04 o 
  -1   2  23        0.30        0.87      4.78 o 
   0   2  23        0.86        3.18      5.64 o 
   1   2  23       45.98       55.56      6.63 o 
   2   2  23       14.55       11.09      4.93 o 
  -3   3  23        2.02        4.98      5.24 o 
  -2   3  23       23.54       27.28     10.00 o 
  -1   3  23        6.78        8.76      8.44 o 
   0   3  23        0.75        1.48      5.27 o 
   1   3  23        8.76       10.69      3.99 o 
   2   3  23        7.76        4.01      3.97 o 
  -2   4  23        3.96       -1.41      7.14 o 
  -1   4  23       29.92       41.19     11.56 o 
   0   4  23       56.81       54.91     14.05 o 
   1   4  23        4.34        2.84      4.35 o 
  -2   0  24       74.37       86.06     16.10 o 
  -1   0  24      200.78      191.84     26.00 o 
   0   0  24       91.82       98.64     17.96 o 
   1   0  24       15.09       12.15      8.05 o 
  -2   1  24       21.49       13.90      6.26 o 
  -1   1  24       13.42       13.05      6.14 o 
   0   1  24       27.87       30.80      8.49 o 
   1   1  24        5.84        8.80      4.72 o 
  -1   2  24        6.45       -1.85      4.78 o 
   0   2  24       18.65       13.52      6.96 o 
                                                 
